# Supplementary material for: Tetra­aqua­bis­[4-(pyrazin-2-ylsulfanylmethyl-κN 4)benzoato]cobalt(II)
Source: Acta Crystallogr Sect E Struct Rep Online. 2010 Sep 30;66(Pt 10):m1323. doi: 10.1107/S1600536810037906 (PMC2983328; doi:10.1107/S1600536810037906)
Supplement: Supplementary file 1 [file e-66-m1323-sup1.cif]

##############################################################################
###                                                                        ###
###        Electronic paper (Acta Crystallographica Section E)             ###
###                                                                        ###
##############################################################################
#                                                                            #
# This CIF contains the data in a paper accepted for publication in Acta     #
# Crystallographica Section E. It conforms to the requirements of Notes      #
# for Authors for Section E, and has been peer reviewed under the auspices   #
# of the IUCr Commission on Journals.                                        #
#                                                                            #
# Full details of the Crystallographic Information File format               #
# are given in the paper "The Crystallographic Information File (CIF):       #
# a New Standard Archive File for Crystallography" by S. R. Hall, F. H.      #
# Allen and I. D. Brown [Acta Cryst. (1991), A47, 655-685].                  #
#                                                                            #
# The current version of the core CIF dictionary is obtainable from          #
# ftp://ftp.iucr.org/pub/cif_core.dic. The current version number is 2.4.    #
#                                                                            #
# Software is freely available for graphical display of the structure(s) in  #
# this CIF.  For information consult the CIF home page http://www.iucr.org/  #
# cif/home.html                                                              #
#                                                                            #
# This file may be used for bona fide research purposes within the           #
# scientific community so long as proper attribution is given to the journal # 
# article from which it was obtained.                                        #
#                                                                            #
##############################################################################
                                             
data_I
_audit_creation_method     SHELXL-97
_chemical_name_systematic
;
Tetraaquabis[4-(pyrazin-2-ylsulfanylmethyl-\k<i>N</i>^4^)benzoato]cobalt(II)
;
_chemical_name_common     ?
_chemical_formula_moiety     'C24 H26 Co N4 O8 S2'
_chemical_formula_sum     'C24 H26 Co N4 O8 S2'
_chemical_formula_iupac     '[Co (C12 H9 N2 O2 S)2 (H2 O)4]'
_chemical_formula_weight     621.54
_chemical_melting_point     ?
_symmetry_cell_setting     monoclinic
_symmetry_space_group_name_H-M     'P 21/c'
_symmetry_space_group_name_Hall     '-P 2ybc'
loop_
    _symmetry_equiv_pos_as_xyz
    'x, y, z'
    '-x, y+1/2, -z+1/2'
    '-x, -y, -z'
    'x, -y-1/2, z-1/2'
_cell_length_a     14.6561(11)
_cell_length_b     11.0666(8)
_cell_length_c     7.9973(6)
_cell_angle_alpha     90.00
_cell_angle_beta     90.6400(10)
_cell_angle_gamma     90.00
_cell_volume     1297.03(17)
_cell_formula_units_Z     2
_cell_measurement_reflns_used     1622
_cell_measurement_theta_min     3.14
_cell_measurement_theta_max     25.84
_cell_measurement_temperature     296(2)
_exptl_crystal_description     block
_exptl_crystal_colour     red
_exptl_crystal_size_max     0.20
_exptl_crystal_size_mid     0.18
_exptl_crystal_size_min     0.15
_exptl_crystal_density_diffrn     1.591
_exptl_crystal_density_meas     1.591
_exptl_crystal_density_method     'not measured'
_exptl_crystal_F_000     642
_exptl_absorpt_coefficient_mu     0.880
_exptl_absorpt_correction_type     multi-scan
_exptl_absorpt_process_details     '(SADABS; Bruker, 2001)'
_exptl_absorpt_correction_T_min     0.8437
_exptl_absorpt_correction_T_max     0.8794
_diffrn_ambient_temperature     296(2)
_diffrn_radiation_type     MoK\a
_diffrn_radiation_wavelength     0.71073
_diffrn_radiation_source     'fine-focus sealed tube'
_diffrn_radiation_monochromator     graphite
_diffrn_measurement_device_type     'Bruker APEXII CCD'
_diffrn_measurement_method     '\f and \w scans'
_diffrn_detector_area_resol_mean     ?
_diffrn_reflns_number     7415
_diffrn_reflns_av_R_equivalents     0.0446
_diffrn_reflns_av_sigmaI/netI     0.0650
_diffrn_reflns_theta_min     1.39
_diffrn_reflns_theta_max     27.93
_diffrn_reflns_theta_full     27.93
_diffrn_measured_fraction_theta_max     0.996
_diffrn_measured_fraction_theta_full     0.996
_diffrn_reflns_limit_h_min     -19
_diffrn_reflns_limit_h_max     18
_diffrn_reflns_limit_k_min     -14
_diffrn_reflns_limit_k_max     10
_diffrn_reflns_limit_l_min     -5
_diffrn_reflns_limit_l_max     10
_diffrn_standards_number     ?
_diffrn_standards_interval_count     ?
_diffrn_standards_interval_time     ?
_diffrn_standards_decay_%     ?
_reflns_number_total     3097
_reflns_number_gt     2131
_reflns_threshold_expression     I>2\s(I)
_refine_ls_structure_factor_coef     Fsqd
_refine_ls_matrix_type     full
_refine_ls_R_factor_all     0.0757
_refine_ls_R_factor_gt     0.0418
_refine_ls_wR_factor_gt     0.0987
_refine_ls_wR_factor_ref     0.1263
_refine_ls_goodness_of_fit_ref     0.979
_refine_ls_restrained_S_all     0.979
_refine_ls_number_reflns     3097
_refine_ls_number_parameters     178
_refine_ls_number_restraints     0
_refine_ls_hydrogen_treatment     constr
_refine_ls_weighting_scheme     calc
_refine_ls_weighting_details
                 'calc w=1/[\s^2^(Fo^2^)+(0.0691P)^2^] where P=(Fo^2^+2Fc^2^)/3'
_atom_sites_solution_hydrogens     geom
_atom_sites_solution_primary     direct
_atom_sites_solution_secondary     difmap
_refine_ls_shift/su_max     0.000
_refine_ls_shift/su_mean     0.000
_refine_diff_density_max     0.414
_refine_diff_density_min     -0.365
_refine_ls_extinction_method     none
_refine_ls_extinction_coef     ?
loop_
    _atom_type_symbol
    _atom_type_description
    _atom_type_scat_dispersion_real
    _atom_type_scat_dispersion_imag
    _atom_type_scat_source
    'C' 'C' 0.0033 0.0016
                         'International Tables Vol C Tables 4.2.6.8 and 6.1.1.4'
    'H' 'H' 0.0000 0.0000
                         'International Tables Vol C Tables 4.2.6.8 and 6.1.1.4'
    'N' 'N' 0.0061 0.0033
                         'International Tables Vol C Tables 4.2.6.8 and 6.1.1.4'
    'O' 'O' 0.0106 0.0060
                         'International Tables Vol C Tables 4.2.6.8 and 6.1.1.4'
    'S' 'S' 0.1246 0.1234
                         'International Tables Vol C Tables 4.2.6.8 and 6.1.1.4'
    'Co' 'Co' 0.3494 0.9721
                         'International Tables Vol C Tables 4.2.6.8 and 6.1.1.4'
_computing_data_collection     'APEX2 (Bruker, 2007)'
_computing_cell_refinement     'SAINT (Bruker, 2007)'
_computing_data_reduction     'SAINT (Bruker, 2007)'
_computing_structure_solution     'SHELXS97 (Sheldrick, 2008)'
_computing_structure_refinement     'SHELXL97 (Sheldrick, 2008)'
_computing_molecular_graphics     'DIAMOND (Brandenburg, 1999)'
_computing_publication_material     'SHELXTL (Sheldrick, 2008)'
loop_
    _atom_site_type_symbol
    _atom_site_label
    _atom_site_fract_x
    _atom_site_fract_y
    _atom_site_fract_z
    _atom_site_U_iso_or_equiv
    _atom_site_adp_type
    _atom_site_calc_flag
    _atom_site_refinement_flags
    _atom_site_occupancy
    _atom_site_disorder_assembly
    _atom_site_disorder_group
    Co Co1 1.0000 0.5000 1.0000 0.02141(16) Uani d S 1 . .
    O O1 0.17691(15) 0.4653(2) 0.4237(3) 0.0410(6) Uani d . 1 . .
    O O2 0.11201(13) 0.3613(2) 0.6281(2) 0.0306(5) Uani d . 1 . .
    O O1W 1.01980(14) 0.4766(2) 1.2565(2) 0.0342(5) Uani d . 1 . .
    H H1WA 0.9824 0.5172 1.3073 0.051 Uiso d R 1 . .
    H H1WB 1.0659 0.4712 1.3069 0.051 Uiso d R 1 . .
    O O2W 0.94265(16) 0.66681(19) 1.0537(3) 0.0388(6) Uani d . 1 . .
    H H2WB 0.9184 0.6641 1.1455 0.058 Uiso d R 1 . .
    H H2WA 0.9283 0.7237 0.9993 0.058 Uiso d R 1 . .
    N N1 0.86650(16) 0.4200(2) 1.0353(3) 0.0263(5) Uani d . 1 . .
    N N2 0.70190(17) 0.2923(2) 1.0414(3) 0.0343(6) Uani d . 1 . .
    C C1 0.79056(19) 0.4640(3) 0.9652(4) 0.0254(6) Uani d . 1 . .
    H H1 0.7924 0.5392 0.9134 0.030 Uiso calc R 1 . .
    C C2 0.70864(19) 0.4004(3) 0.9674(3) 0.0262(6) Uani d . 1 . .
    C C3 0.7784(2) 0.2507(3) 1.1130(4) 0.0373(8) Uani d . 1 . .
    H H3 0.7764 0.1763 1.1669 0.045 Uiso calc R 1 . .
    C C4 0.8597(2) 0.3120(3) 1.1112(4) 0.0347(8) Uani d . 1 . .
    H H4 0.9108 0.2784 1.1631 0.042 Uiso calc R 1 . .
    C C5 0.5369(2) 0.3367(3) 0.8688(5) 0.0406(9) Uani d . 1 . .
    H H5A 0.5643 0.2679 0.8136 0.049 Uiso calc R 1 . .
    H H5B 0.5274 0.3149 0.9848 0.049 Uiso calc R 1 . .
    C C6 0.44575(19) 0.3625(3) 0.7878(4) 0.0278(7) Uani d . 1 . .
    C C7 0.4284(2) 0.4607(3) 0.6838(4) 0.0313(7) Uani d . 1 . .
    H H7 0.4745 0.5161 0.6629 0.038 Uiso calc R 1 . .
    C C8 0.3426(2) 0.4770(3) 0.6107(4) 0.0284(7) Uani d . 1 . .
    H H8 0.3324 0.5422 0.5396 0.034 Uiso calc R 1 . .
    C C9 0.27219(18) 0.3965(3) 0.6431(3) 0.0237(6) Uani d . 1 . .
    C C10 0.2892(2) 0.2995(3) 0.7504(4) 0.0300(7) Uani d . 1 . .
    H H10 0.2424 0.2458 0.7752 0.036 Uiso calc R 1 . .
    C C11 0.3750(2) 0.2825(3) 0.8202(4) 0.0315(7) Uani d . 1 . .
    H H11 0.3855 0.2166 0.8898 0.038 Uiso calc R 1 . .
    C C12 0.18071(18) 0.4100(3) 0.5590(3) 0.0254(6) Uani d . 1 . .
    S S1 0.61446(5) 0.46202(8) 0.86052(11) 0.0350(2) Uani d . 1 . .
loop_
    _atom_site_aniso_label
    _atom_site_aniso_U_11
    _atom_site_aniso_U_22
    _atom_site_aniso_U_33
    _atom_site_aniso_U_12
    _atom_site_aniso_U_13
    _atom_site_aniso_U_23
    Co1 0.0161(3) 0.0262(3) 0.0219(3) 0.0013(2) -0.00308(19) 0.0018(2)
    O1 0.0273(12) 0.0612(17) 0.0342(12) -0.0043(11) -0.0104(10) 0.0150(11)
    O2 0.0206(11) 0.0422(13) 0.0291(11) -0.0056(9) 0.0006(9) -0.0023(9)
    O1W 0.0243(11) 0.0539(16) 0.0241(10) 0.0068(10) -0.0071(9) -0.0008(9)
    O2W 0.0532(15) 0.0305(13) 0.0330(12) 0.0129(11) 0.0120(11) 0.0073(10)
    N1 0.0198(12) 0.0315(15) 0.0274(12) -0.0017(10) -0.0027(10) 0.0012(11)
    N2 0.0242(14) 0.0395(17) 0.0393(16) -0.0048(11) -0.0039(12) 0.0096(12)
    C1 0.0221(15) 0.0297(16) 0.0243(14) 0.0000(11) -0.0029(11) 0.0007(12)
    C2 0.0205(14) 0.0357(18) 0.0222(14) 0.0002(12) -0.0040(11) -0.0019(12)
    C3 0.0318(17) 0.039(2) 0.0412(19) -0.0025(14) -0.0051(14) 0.0144(15)
    C4 0.0247(16) 0.040(2) 0.0389(18) 0.0008(14) -0.0057(13) 0.0107(15)
    C5 0.0238(17) 0.044(2) 0.054(2) -0.0065(14) -0.0137(15) 0.0147(16)
    C6 0.0206(14) 0.0349(18) 0.0277(15) -0.0008(12) -0.0034(12) 0.0019(13)
    C7 0.0205(15) 0.0365(18) 0.0369(17) -0.0060(13) -0.0056(12) 0.0076(14)
    C8 0.0262(15) 0.0307(19) 0.0281(15) -0.0023(12) -0.0041(12) 0.0053(12)
    C9 0.0190(14) 0.0294(17) 0.0225(14) 0.0012(11) -0.0025(11) -0.0040(12)
    C10 0.0203(15) 0.0338(18) 0.0358(17) -0.0057(12) -0.0020(12) 0.0043(13)
    C11 0.0247(15) 0.0320(18) 0.0376(17) -0.0008(13) -0.0058(13) 0.0102(14)
    C12 0.0189(14) 0.0314(17) 0.0257(15) -0.0010(12) -0.0031(11) -0.0074(12)
    S1 0.0230(4) 0.0354(5) 0.0464(5) -0.0027(3) -0.0123(3) 0.0062(4)
loop_
    _geom_bond_atom_site_label_1
    _geom_bond_atom_site_label_2
    _geom_bond_site_symmetry_2
    _geom_bond_distance
    _geom_bond_publ_flag
    Co1 O1W . 2.085(2) yes
    Co1 O2W . 2.075(2) yes
    Co1 N1 . 2.169(2) yes
    O1 C12 . 1.244(4) ?
    O2 C12 . 1.274(3) ?
    O1W H1WA . 0.8200 ?
    O1W H1WB . 0.7849 ?
    O2W H2WB . 0.8200 ?
    O2W H2WA . 0.7924 ?
    N1 C1 . 1.333(4) ?
    N1 C4 . 1.345(4) ?
    N2 C3 . 1.334(4) ?
    N2 C2 . 1.339(4) ?
    C1 C2 . 1.392(4) ?
    C1 H1 . 0.9300 ?
    C2 S1 . 1.753(3) ?
    C3 C4 . 1.371(4) ?
    C3 H3 . 0.9300 ?
    C4 H4 . 0.9300 ?
    C5 C6 . 1.505(4) ?
    C5 S1 . 1.795(3) ?
    C5 H5A . 0.9700 ?
    C5 H5B . 0.9700 ?
    C6 C7 . 1.390(4) ?
    C6 C11 . 1.390(4) ?
    C7 C8 . 1.392(4) ?
    C7 H7 . 0.9300 ?
    C8 C9 . 1.390(4) ?
    C8 H8 . 0.9300 ?
    C9 C10 . 1.395(4) ?
    C9 C12 . 1.501(4) ?
    C10 C11 . 1.383(4) ?
    C10 H10 . 0.9300 ?
    C11 H11 . 0.9300 ?
loop_
    _geom_angle_atom_site_label_1
    _geom_angle_atom_site_label_2
    _geom_angle_atom_site_label_3
    _geom_angle_site_symmetry_1
    _geom_angle_site_symmetry_3
    _geom_angle
    _geom_angle_publ_flag
    O2W Co1 O2W . 3_767 180.0000(10)
                                   ?
    O2W Co1 O1W . . 87.66(9) ?
    O2W Co1 O1W 3_767 . 92.34(9) ?
    O2W Co1 O1W . 3_767 92.34(9) ?
    O2W Co1 O1W 3_767 3_767 87.66(9) ?
    O1W Co1 O1W . 3_767 180.0000(10)
                                   ?
    O2W Co1 N1 . 3_767 91.83(9) ?
    O2W Co1 N1 3_767 3_767 88.17(9) ?
    O1W Co1 N1 . 3_767 93.62(9) ?
    O1W Co1 N1 3_767 3_767 86.38(9) ?
    O2W Co1 N1 . . 88.17(9) ?
    O2W Co1 N1 3_767 . 91.83(9) ?
    O1W Co1 N1 . . 86.38(9) ?
    O1W Co1 N1 3_767 . 93.62(9) ?
    N1 Co1 N1 3_767 . 180.00(13) ?
    Co1 O1W H1WA . . 109.5 ?
    Co1 O1W H1WB . . 128.6 ?
    H1WA O1W H1WB . . 111.3 ?
    Co1 O2W H2WB . . 109.5 ?
    Co1 O2W H2WA . . 134.4 ?
    H2WB O2W H2WA . . 113.9 ?
    C1 N1 C4 . . 116.6(3) ?
    C1 N1 Co1 . . 123.1(2) ?
    C4 N1 Co1 . . 119.6(2) ?
    C3 N2 C2 . . 115.6(3) ?
    N1 C1 C2 . . 121.8(3) ?
    N1 C1 H1 . . 119.1 ?
    C2 C1 H1 . . 119.1 ?
    N2 C2 C1 . . 121.7(3) ?
    N2 C2 S1 . . 120.1(2) ?
    C1 C2 S1 . . 118.2(2) ?
    N2 C3 C4 . . 123.4(3) ?
    N2 C3 H3 . . 118.3 ?
    C4 C3 H3 . . 118.3 ?
    N1 C4 C3 . . 120.9(3) ?
    N1 C4 H4 . . 119.6 ?
    C3 C4 H4 . . 119.6 ?
    C6 C5 S1 . . 113.4(2) ?
    C6 C5 H5A . . 108.9 ?
    S1 C5 H5A . . 108.9 ?
    C6 C5 H5B . . 108.9 ?
    S1 C5 H5B . . 108.9 ?
    H5A C5 H5B . . 107.7 ?
    C7 C6 C11 . . 118.5(3) ?
    C7 C6 C5 . . 124.2(3) ?
    C11 C6 C5 . . 117.3(3) ?
    C6 C7 C8 . . 120.8(3) ?
    C6 C7 H7 . . 119.6 ?
    C8 C7 H7 . . 119.6 ?
    C9 C8 C7 . . 120.5(3) ?
    C9 C8 H8 . . 119.8 ?
    C7 C8 H8 . . 119.8 ?
    C8 C9 C10 . . 118.7(3) ?
    C8 C9 C12 . . 120.9(3) ?
    C10 C9 C12 . . 120.3(3) ?
    C11 C10 C9 . . 120.5(3) ?
    C11 C10 H10 . . 119.7 ?
    C9 C10 H10 . . 119.7 ?
    C10 C11 C6 . . 121.0(3) ?
    C10 C11 H11 . . 119.5 ?
    C6 C11 H11 . . 119.5 ?
    O1 C12 O2 . . 123.9(3) ?
    O1 C12 C9 . . 118.0(3) ?
    O2 C12 C9 . . 118.1(3) ?
    C2 S1 C5 . . 100.22(15) ?
loop_
    _geom_torsion_atom_site_label_1
    _geom_torsion_atom_site_label_2
    _geom_torsion_atom_site_label_3
    _geom_torsion_atom_site_label_4
    _geom_torsion_site_symmetry_1
    _geom_torsion_site_symmetry_2
    _geom_torsion_site_symmetry_3
    _geom_torsion_site_symmetry_4
    _geom_torsion
    _geom_torsion_publ_flag
    O2W Co1 N1 C1 . . . . 48.1(2) ?
    O2W Co1 N1 C1 3_767 . . . -131.9(2) ?
    O1W Co1 N1 C1 . . . . 135.9(2) ?
    O1W Co1 N1 C1 3_767 . . . -44.1(2) ?
    O2W Co1 N1 C4 . . . . -141.6(2) ?
    O2W Co1 N1 C4 3_767 . . . 38.4(2) ?
    O1W Co1 N1 C4 . . . . -53.8(2) ?
    O1W Co1 N1 C4 3_767 . . . 126.2(2) ?
    C4 N1 C1 C2 . . . . -1.2(4) ?
    Co1 N1 C1 C2 . . . . 169.4(2) ?
    C3 N2 C2 C1 . . . . 0.4(4) ?
    C3 N2 C2 S1 . . . . 177.1(2) ?
    N1 C1 C2 N2 . . . . 0.6(5) ?
    N1 C1 C2 S1 . . . . -176.1(2) ?
    C2 N2 C3 C4 . . . . -0.7(5) ?
    C1 N1 C4 C3 . . . . 0.9(5) ?
    Co1 N1 C4 C3 . . . . -170.1(3) ?
    N2 C3 C4 N1 . . . . 0.1(5) ?
    S1 C5 C6 C7 . . . . 14.0(4) ?
    S1 C5 C6 C11 . . . . -165.9(2) ?
    C11 C6 C7 C8 . . . . -1.5(5) ?
    C5 C6 C7 C8 . . . . 178.6(3) ?
    C6 C7 C8 C9 . . . . 1.3(5) ?
    C7 C8 C9 C10 . . . . 0.1(4) ?
    C7 C8 C9 C12 . . . . -177.2(3) ?
    C8 C9 C10 C11 . . . . -1.4(4) ?
    C12 C9 C10 C11 . . . . 176.0(3) ?
    C9 C10 C11 C6 . . . . 1.2(5) ?
    C7 C6 C11 C10 . . . . 0.3(5) ?
    C5 C6 C11 C10 . . . . -179.8(3) ?
    C8 C9 C12 O1 . . . . 23.7(4) ?
    C10 C9 C12 O1 . . . . -153.6(3) ?
    C8 C9 C12 O2 . . . . -158.2(3) ?
    C10 C9 C12 O2 . . . . 24.5(4) ?
    N2 C2 S1 C5 . . . . -6.9(3) ?
    C1 C2 S1 C5 . . . . 169.9(2) ?
    C6 C5 S1 C2 . . . . 178.9(2) ?
loop_
    _geom_hbond_atom_site_label_D
    _geom_hbond_atom_site_label_H
    _geom_hbond_atom_site_label_A
    _geom_hbond_site_symmetry_A
    _geom_hbond_distance_DH
    _geom_hbond_distance_HA
    _geom_hbond_distance_DA
    _geom_hbond_angle_DHA
    _geom_hbond_publ_flag
    O1W H1WA O2 3_667 0.82 2.00 2.801(3) 165 y
    O1W H1WB O1 1_656 0.78 1.87 2.653(3) 177 y
    O2W H2WA O2 2_656 0.79 1.92 2.713(3) 177 y
    O2W H2WB O2 3_667 0.82 1.89 2.695(3) 167 y
data_global
_journal_date_recd_electronic     2010-09-11
_journal_date_accepted     2010-09-22
_journal_name_full     'Acta Crystallographica, Section E'
_journal_year     2010
_journal_volume     66
_journal_issue     10
_journal_page_first     m1323
_journal_page_last     m1323
_journal_paper_category     QM
_journal_coeditor_code     HY2354
_publ_contact_author_name     'Fu-An Li'
_publ_contact_author_address
;
College of Chemistry and Chemical Engineering
Pingdingshan University
Pingdingshan 467000
People's Republic of China
;
_publ_contact_author_email     lifuanpds@163.com
_publ_contact_author_fax     ?
_publ_contact_author_phone     ?
_publ_section_title
;
Tetraaquabis[4-(pyrazin-2-ylsulfanylmethyl-\k<i>N</i>^4^)benzoato]cobalt(II)
;
loop_
    _publ_author_name
    _publ_author_footnote
    _publ_author_address
    'Li, Fu-An' .
;
College of Chemistry and Chemical Engineering
Pingdingshan University
Pingdingshan 467000
People's Republic of China
;
