# Supplementary material for: Tetra­aqua­bis­[4-(pyrazin-2-ylsulfanylmethyl-κN 4)benzoato]cobalt(II)
Source: Acta Crystallogr Sect E Struct Rep Online. 2010 Sep 30;66(Pt 10):m1323. doi: 10.1107/S1600536810037906 (PMC2983328; doi:10.1107/S1600536810037906)
Supplement: Supplementary file 2 [file e-66-m1323-Isup2.hkl]

# 
# h,k,l, Fc-squared, Fo-squared, sigma(Fo-squared) and status flag 
# 
data_I
_shelx_title ' LJB3 in P2(1)/c' 
_shelx_refln_list_code          4 
_shelx_F_calc_maximum      159.77 
_exptl_crystal_F_000       642.00 
_reflns_d_resolution_high  0.7587 
 
loop_ 
 _symmetry_equiv_pos_as_xyz 
 'x, y, z' 
 '-x, y+1/2, -z+1/2' 
 '-x, -y, -z' 
 'x, -y-1/2, z-1/2' 
 
_cell_length_a    14.6561 
_cell_length_b    11.0666 
_cell_length_c     7.9973 
_cell_angle_alpha  90.000 
_cell_angle_beta   90.640 
_cell_angle_gamma  90.000 
 
_shelx_F_squared_multiplier     1.000 
 
loop_ 
 _refln_index_h 
 _refln_index_k 
 _refln_index_l 
 _refln_F_squared_calc 
 _refln_F_squared_meas 
 _refln_F_squared_sigma 
 _refln_observed_status 
   1   0   0     1854.37       -1.38      1.38 o 
   2   0   0       59.58       58.18      5.13 o 
   3   0   0     2878.70     2689.99     71.90 o 
   4   0   0        2.71        6.04      8.55 o 
   5   0   0     5170.09     5082.57    176.53 o 
   6   0   0     1543.79     1532.84     48.74 o 
   7   0   0     4901.90     5278.21    142.53 o 
   8   0   0     1480.75     1363.04     37.41 o 
   9   0   0       36.87       27.51     18.22 o 
  10   0   0     2658.13     2784.92     68.04 o 
  11   0   0     1971.37     1853.03     51.16 o 
  12   0   0      929.46      892.58     33.69 o 
  13   0   0     1303.03     1294.29     50.77 o 
  14   0   0      318.01      369.95     27.25 o 
  15   0   0      282.24      289.59     26.19 o 
  16   0   0      554.90      584.21     58.61 o 
  17   0   0      115.72      149.70     40.73 o 
  18   0   0      906.04      966.43     76.78 o 
  19   0   0       26.23        1.65     36.60 o 
   1   1   0        1.12        6.73      1.77 o 
   2   1   0       50.31       65.61      3.30 o 
   3   1   0     2306.10     2328.68     35.88 o 
   4   1   0     1152.86     1079.74     21.65 o 
   5   1   0      350.66      361.73     18.97 o 
   6   1   0      638.53      611.10     29.49 o 
   7   1   0       13.06       21.64      6.45 o 
   8   1   0       44.32       51.12      8.08 o 
   9   1   0       55.73       54.16      9.12 o 
  10   1   0      289.75      279.31     24.35 o 
  11   1   0      218.47      225.42     14.33 o 
  12   1   0     1198.10     1176.97     30.13 o 
  13   1   0       39.11       39.96     11.29 o 
  14   1   0       46.15       45.31     11.59 o 
  15   1   0      161.30      182.41     15.94 o 
  16   1   0       86.19       85.49     17.59 o 
  17   1   0        1.65      -12.00     22.01 o 
  18   1   0        5.69        1.19     24.57 o 
  19   1   0      135.83      121.27     31.61 o 
   0   2   0    12923.38    13287.08    332.64 o 
   1   2   0     2109.02     2115.71     40.04 o 
   2   2   0     4380.50     4210.70    113.87 o 
   3   2   0     2901.94     2680.32     45.35 o 
   4   2   0       57.18       43.28      7.37 o 
   5   2   0    17553.73    16775.13    264.33 o 
   6   2   0     5364.16     5409.87     90.00 o 
   7   2   0     1282.64     1180.98     26.10 o 
   8   2   0     2138.47     2096.95     41.17 o 
   9   2   0      361.42      343.82     14.83 o 
  10   2   0     1810.45     1752.94     38.56 o 
  11   2   0     1385.74     1300.26     36.43 o 
  12   2   0     1330.65     1362.11     38.13 o 
  13   2   0      149.71      143.35     20.31 o 
  14   2   0        2.61       18.47     10.79 o 
  15   2   0      682.21      741.22     34.18 o 
  16   2   0      439.81      501.96     28.89 o 
  17   2   0        1.61       25.80     22.42 o 
  18   2   0      458.40      497.40     41.96 o 
  19   2   0       12.89       55.31     35.77 o 
   1   3   0      347.50      368.13     18.19 o 
   2   3   0     2871.19     2877.09     55.14 o 
   3   3   0      624.83      615.01     17.18 o 
   4   3   0      614.46      666.17     18.41 o 
   5   3   0     1095.81     1089.74     23.06 o 
   6   3   0      403.52      405.91     12.72 o 
   7   3   0     1835.29     1715.90     37.41 o 
   8   3   0      136.49      148.70     10.68 o 
   9   3   0      308.34      319.95     14.61 o 
  10   3   0      269.18      282.92     15.06 o 
  11   3   0      839.54      797.42     30.52 o 
  12   3   0     1095.02     1022.48     32.60 o 
  13   3   0      283.74      261.84     20.14 o 
  14   3   0       36.65       35.95     16.37 o 
  15   3   0       39.67       23.47     15.64 o 
  16   3   0      172.10      172.31     20.90 o 
  17   3   0        2.01      -21.74     21.74 o 
  18   3   0       27.86        8.26     34.67 o 
   0   4   0     7168.42     6816.37    176.10 o 
   1   4   0      294.25      321.81     12.54 o 
   2   4   0      647.76      657.41     18.45 o 
   3   4   0     7410.33     7497.88    137.21 o 
   4   4   0     1066.43      946.59     24.78 o 
   5   4   0    12786.47    12200.16    220.76 o 
   6   4   0     2860.56     2869.01     58.80 o 
   7   4   0       12.49       -3.32      7.24 o 
   8   4   0     1740.46     1665.07     45.71 o 
   9   4   0      315.37      322.02     15.22 o 
  10   4   0     1720.61     1642.16     41.86 o 
  11   4   0      146.38      180.40     15.38 o 
  12   4   0      527.90      509.44     23.32 o 
  13   4   0     1317.93     1248.57     45.14 o 
  14   4   0      349.36      332.49     49.81 o 
  15   4   0       83.74      101.90     31.10 o 
  16   4   0      121.56      114.20     36.60 o 
  17   4   0        5.36      -30.27     30.27 o 
  18   4   0      145.21      247.66     48.71 o 
   1   5   0     1120.43     1159.90     28.60 o 
   2   5   0       13.27       14.95      7.42 o 
   3   5   0      797.02      872.64     23.53 o 
   4   5   0      177.65      198.79     11.63 o 
   5   5   0       25.25       32.71      8.46 o 
   6   5   0      195.58      198.97     12.73 o 
   7   5   0     2456.66     2336.46     51.61 o 
   8   5   0       38.20       33.47     11.44 o 
   9   5   0        6.57        0.86     20.26 o 
  10   5   0        0.54       -2.09     14.02 o 
  11   5   0      807.29      708.65     32.32 o 
  12   5   0      521.31      492.30     28.07 o 
  13   5   0      386.14      368.68     25.89 o 
  14   5   0       15.39       29.44     30.54 o 
  15   5   0      255.17      241.33     43.75 o 
  16   5   0      157.79      142.82     39.90 o 
  17   5   0      142.51      186.57     44.30 o 
  18   5   0       57.13      -27.79     34.40 o 
   0   6   0     3182.03     3020.70     86.59 o 
   1   6   0     1482.67     1534.33     35.70 o 
   2   6   0     6870.06     6963.88    130.22 o 
   3   6   0     1930.48     1866.11     67.88 o 
   4   6   0      785.38      778.54     24.25 o 
   5   6   0      736.23      660.49     23.08 o 
   6   6   0      866.42      807.29     25.84 o 
   7   6   0      326.28      333.47     24.89 o 
   8   6   0      294.01      321.95     36.13 o 
   9   6   0      850.55      804.85     32.79 o 
  10   6   0      114.03      135.48     15.58 o 
  11   6   0      319.41      312.75     23.46 o 
  12   6   0      309.21      282.17     29.26 o 
  13   6   0      368.52      404.05     74.16 o 
  14   6   0       41.92      100.72     34.12 o 
  15   6   0      328.68      279.58     47.06 o 
  16   6   0       81.74      108.42     39.63 o 
  17   6   0      110.17      203.63     47.06 o 
   1   7   0       59.09       45.98     10.30 o 
   2   7   0      674.70      621.56     22.56 o 
   3   7   0       90.90       99.28     11.69 o 
   4   7   0      584.03      623.87     27.38 o 
   5   7   0      295.22      309.90     20.22 o 
   6   7   0       39.59       37.14     13.85 o 
   7   7   0      993.20      921.17     35.03 o 
   8   7   0        0.70       21.76     14.57 o 
   9   7   0       81.08      126.64     21.82 o 
  10   7   0      569.90      609.55     30.65 o 
  11   7   0      518.40      489.91     43.89 o 
  12   7   0      185.99      216.25     28.21 o 
  13   7   0        3.60      -11.32     20.03 o 
  14   7   0       20.40       77.88     34.95 o 
  15   7   0      341.01      285.09     47.88 o 
  16   7   0      460.51      605.67     65.22 o 
   0   8   0      145.42      113.10     28.07 o 
   1   8   0      708.68      677.44     38.11 o 
   2   8   0      670.84      689.16     35.31 o 
   3   8   0      536.69      462.07     33.71 o 
   4   8   0     1373.30     1407.16     53.78 o 
   5   8   0      405.17      347.09     27.25 o 
   6   8   0      212.88      219.19     23.54 o 
   7   8   0      179.30      171.60     22.91 o 
   8   8   0      376.10      417.44     30.74 o 
   9   8   0     1390.91     1314.09     54.82 o 
  10   8   0      279.70      269.76     31.35 o 
  11   8   0      453.01      450.37     28.46 o 
  12   8   0      541.63      601.80     40.78 o 
  13   8   0       22.99       10.30     21.70 o 
  14   8   0       69.23      148.32     39.08 o 
  15   8   0       57.36       57.79     38.53 o 
  16   8   0       14.72       28.34     38.53 o 
   1   9   0        0.14       11.04     29.72 o 
   2   9   0      491.19      430.29     30.05 o 
   3   9   0      203.72      213.41     24.00 o 
   4   9   0       92.52      114.40     21.81 o 
   5   9   0       19.09       30.33     18.10 o 
   6   9   0     1285.84     1225.67     51.08 o 
   7   9   0      245.94      228.05     25.65 o 
   8   9   0        1.68      -16.89     16.89 o 
   9   9   0       39.29       88.65     22.33 o 
  10   9   0      570.95      509.99     36.83 o 
  11   9   0      283.98      277.79     24.75 o 
  12   9   0      163.04      191.27     29.62 o 
  13   9   0        3.79      -15.56     21.79 o 
  14   9   0        9.88       -7.15     34.12 o 
  15   9   0       27.22      -17.34     37.15 o 
   0  10   0       63.73       94.39     30.54 o 
   1  10   0      658.77      724.32     39.73 o 
   2  10   0        4.29        3.13     16.99 o 
   3  10   0      734.56      709.15     39.68 o 
   4  10   0      873.00      809.71     80.35 o 
   5  10   0       63.09       47.16     19.61 o 
   6  10   0      847.72      814.67     52.70 o 
   7  10   0     1267.85     1191.16     52.82 o 
   8  10   0       93.44       70.73     48.98 o 
   9  10   0        5.42       26.12     21.29 o 
  10  10   0      185.77      163.13     26.52 o 
  11  10   0      226.71      181.44     23.28 o 
  12  10   0      155.13      185.51     25.06 o 
  13  10   0        8.87        2.70     23.79 o 
  14  10   0      330.49      413.04     57.51 o 
   1  11   0       16.13       15.93     36.87 o 
   2  11   0        0.15      -18.18     18.18 o 
   3  11   0       35.26       23.22     31.23 o 
   4  11   0       11.53       -7.29     19.11 o 
   5  11   0        0.04        3.75     18.68 o 
   6  11   0       34.66       43.05     20.33 o 
   7  11   0       29.17        5.73     49.53 o 
   8  11   0       16.81       20.46     20.80 o 
   9  11   0       86.68       92.26     25.61 o 
  10  11   0       15.67       13.35     22.42 o 
  11  11   0       23.52       -6.92     18.26 o 
  12  11   0      104.14      120.97     23.92 o 
   0  12   0        5.64      -25.32     28.62 o 
   1  12   0      955.11      947.97     58.34 o 
   2  12   0      234.99      220.58     28.39 o 
   3  12   0        0.90      -33.49     38.80 o 
   4  12   0      589.03      603.67     96.73 o 
   5  12   0        1.13        2.59     19.39 o 
   6  12   0      271.28      278.17     31.09 o 
   7  12   0       88.09       71.56     24.98 o 
   8  12   0       20.16       15.81     25.73 o 
   9  12   0      247.40      267.88     64.53 o 
  10  12   0       12.80       -5.88     23.64 o 
   1  13   0        2.59       34.33     21.95 o 
   2  13   0        5.17      -17.20     20.72 o 
   3  13   0       13.53       11.53     22.33 o 
   4  13   0       63.80       36.10     23.90 o 
   5  13   0        1.54       18.27     38.39 o 
   6  13   0       48.97       98.00     26.21 o 
   7  13   0       51.50       44.85     25.20 o 
   8  13   0       26.82       23.98     24.57 o 
   0  14   0       23.62      -29.99     33.02 o 
   1  14   0      158.10      159.43     35.36 o 
   2  14   0      161.67      116.44     64.53 o 
   3  14   0       27.33       -1.41     23.53 o 
   4  14   0       57.60       49.69     46.23 o 
   5  14   0       17.10       -0.74     24.22 o 
 -19   1   1      157.35      200.41     33.17 o 
 -18   1   1      170.77      160.48     30.25 o 
 -17   1   1        1.08      -12.51     19.58 o 
 -16   1   1     1019.57     1037.23     53.02 o 
 -15   1   1      381.01      355.03     32.79 o 
 -14   1   1     2257.09     2254.30     62.19 o 
 -13   1   1     4602.50     4401.70     87.40 o 
 -12   1   1     1082.52     1076.15     30.28 o 
 -11   1   1     1243.64     1277.77     29.78 o 
 -10   1   1      466.35      495.13     19.55 o 
  -9   1   1      770.06      760.34     18.28 o 
  -8   1   1     5915.42     5829.27     87.93 o 
  -7   1   1     1059.51     1104.13     21.95 o 
  -6   1   1     5792.24     6097.84    122.61 o 
  -5   1   1     1047.18      927.45     33.30 o 
  -4   1   1      688.11      642.10     21.25 o 
  -3   1   1     5141.15     5165.26     93.76 o 
  -2   1   1     2896.69     3053.56     55.99 o 
  -1   1   1      286.38      260.27      6.99 o 
   0   1   1     8428.71     8013.24    143.77 o 
   1   1   1     2320.81     2332.00     49.88 o 
   2   1   1     5732.46     5590.07    120.98 o 
   3   1   1     4000.25     3834.15     71.37 o 
   4   1   1     1990.35     2113.39     42.96 o 
   5   1   1     2549.06     2500.90     87.86 o 
   6   1   1     3688.87     4004.55    119.08 o 
   7   1   1     1288.59     1273.37     31.77 o 
   8   1   1     1495.68     1392.45     30.76 o 
   9   1   1       23.84       14.14      8.82 o 
  10   1   1     3358.66     3476.06     65.01 o 
  11   1   1     1117.93     1058.85     28.83 o 
  12   1   1        2.77       -2.23     10.98 o 
  13   1   1     1376.71     1338.77     38.77 o 
  14   1   1       95.18      110.83     13.91 o 
  15   1   1     1406.10     1507.40     42.14 o 
  16   1   1        8.51       22.01     12.35 o 
  17   1   1        1.73       -5.08     15.26 o 
  18   1   1      115.88       73.47     35.50 o 
  19   1   1       19.38       43.75     37.70 o 
 -19   2   1        5.78       13.29     70.86 o 
 -18   2   1       44.86       18.76     48.02 o 
 -17   2   1        3.83      -13.49     20.88 o 
 -16   2   1        4.76       -2.81     20.64 o 
 -15   2   1        0.71       -4.80     20.00 o 
 -14   2   1       28.32       12.36     43.34 o 
 -13   2   1        2.63       -6.56     21.16 o 
 -12   2   1      601.30      590.10     27.84 o 
 -11   2   1       77.88       71.78     11.31 o 
 -10   2   1       67.83       80.83     13.92 o 
  -9   2   1       25.33       22.34      8.26 o 
  -8   2   1      315.43      380.50     19.22 o 
  -7   2   1      138.21      179.33     11.23 o 
  -6   2   1      136.27      161.66      9.94 o 
  -5   2   1      780.35      732.32     22.63 o 
  -4   2   1      410.72      376.15     13.94 o 
  -3   2   1      154.89      153.66      7.90 o 
  -2   2   1       35.46       50.04      5.02 o 
  -1   2   1    25527.39    26746.48    471.45 o 
   0   2   1    10955.66    11286.12    177.04 o 
   1   2   1     2798.04     3026.91     70.86 o 
   2   2   1      461.94      489.52     12.03 o 
   3   2   1        1.66        4.65      5.06 o 
   4   2   1     1375.59     1250.16     29.17 o 
   5   2   1     2370.15     2394.71     39.43 o 
   6   2   1     6761.95     7241.68    123.44 o 
   7   2   1        7.23       13.51      6.99 o 
   8   2   1      231.08      222.33     12.11 o 
   9   2   1        2.47       -7.70      7.70 o 
  10   2   1        9.25       17.65     11.39 o 
  11   2   1     2356.70     2260.09     47.74 o 
  12   2   1      170.51      166.78     15.50 o 
  13   2   1       10.64        6.88     11.98 o 
  14   2   1       77.39       62.14     14.09 o 
  15   2   1       23.16       16.85     15.29 o 
  16   2   1       12.74        1.20     14.09 o 
  17   2   1        8.14      -12.54     18.12 o 
  18   2   1      491.64      665.50     66.59 o 
  19   2   1        4.15      -34.95     34.95 o 
 -18   3   1      452.73      492.96     73.61 o 
 -17   3   1        2.20        2.72     22.76 o 
 -16   3   1      633.31      651.15     43.87 o 
 -15   3   1       67.19       52.42     23.01 o 
 -14   3   1      577.93      553.76     64.12 o 
 -13   3   1      211.01      246.70     33.30 o 
 -12   3   1      230.04      234.22     86.82 o 
 -11   3   1     2847.17     2884.47     74.81 o 
 -10   3   1     1734.89     1661.02     49.13 o 
  -9   3   1     1847.81     1819.43     50.73 o 
  -8   3   1    10422.78    10164.32    187.36 o 
  -7   3   1       38.15       40.99      8.42 o 
  -6   3   1      674.69      578.59     21.55 o 
  -5   3   1     3955.05     3992.80     68.06 o 
  -4   3   1     1735.95     1847.48     41.39 o 
  -3   3   1     4437.05     4526.02     84.14 o 
  -2   3   1     1804.89     1955.67     43.93 o 
  -1   3   1    10502.57    11368.01    202.90 o 
   0   3   1      114.70      136.31     12.70 o 
   1   3   1      790.34      854.67     20.75 o 
   2   3   1       53.93       51.08      8.80 o 
   3   3   1        7.52       -3.01      5.29 o 
   4   3   1       30.22       25.53      5.82 o 
   5   3   1     5423.33     5509.53     91.70 o 
   6   3   1       62.56       75.95      7.90 o 
   7   3   1     1574.72     1348.63     27.19 o 
   8   3   1     1515.06     1340.03     30.72 o 
   9   3   1      775.89      817.88     31.07 o 
  10   3   1     4228.07     4248.17     77.78 o 
  11   3   1      111.61      124.61     13.34 o 
  12   3   1      136.67      130.88     15.89 o 
  13   3   1      636.94      676.11     27.68 o 
  14   3   1       55.77       48.25     14.33 o 
  15   3   1     1017.60     1025.38     49.06 o 
  16   3   1       45.31       26.93     18.07 o 
  17   3   1        3.00        3.28     28.48 o 
  18   3   1      455.06      535.40     40.09 o 
 -18   4   1       20.92       28.58     25.72 o 
 -17   4   1      120.87      157.57     29.42 o 
 -16   4   1        1.80       10.28     21.75 o 
 -15   4   1      148.83      163.32     29.31 o 
 -14   4   1        9.20      -18.24     18.24 o 
 -13   4   1       59.14       17.05     18.91 o 
 -12   4   1        1.35       -3.78     14.09 o 
 -11   4   1      132.94      129.21     17.58 o 
 -10   4   1      460.50      422.38     23.92 o 
  -9   4   1       62.90       25.95     13.75 o 
  -8   4   1       15.82       -1.24     14.11 o 
  -7   4   1        0.12       -2.74      9.64 o 
  -6   4   1     3571.74     3698.35     74.85 o 
  -5   4   1      705.21      752.02     21.32 o 
  -4   4   1      309.91      281.22     12.03 o 
  -3   4   1      265.54      272.31     11.50 o 
  -2   4   1      743.43      821.32     27.31 o 
  -1   4   1     7346.27     7575.64    137.75 o 
   0   4   1       15.11       10.36      9.36 o 
   1   4   1      579.78      686.60     21.91 o 
   2   4   1       45.61       66.44      8.22 o 
   3   4   1      786.97      859.69     22.24 o 
   4   4   1     2237.68     2246.72     61.68 o 
   5   4   1      124.38      108.68      8.55 o 
   6   4   1     1168.39     1197.57     26.82 o 
   7   4   1       38.13       37.97      8.40 o 
   8   4   1      716.02      667.14     19.37 o 
   9   4   1      282.74      278.65     15.23 o 
  10   4   1      131.22      109.67     12.89 o 
  11   4   1       25.06       31.59     15.23 o 
  12   4   1       28.15       10.58     11.91 o 
  13   4   1        0.61       23.98     12.54 o 
  14   4   1       18.20       49.51     16.25 o 
  15   4   1       33.76       12.77     27.11 o 
  16   4   1      103.18       73.16     22.03 o 
  17   4   1      160.71      208.95     28.50 o 
  18   4   1       12.56       10.31     19.86 o 
 -18   5   1      166.90      140.34     42.65 o 
 -17   5   1       20.74       15.13     33.02 o 
 -16   5   1      742.96      803.60     56.41 o 
 -15   5   1       42.85       64.67     23.54 o 
 -14   5   1       89.41       62.33     23.31 o 
 -13   5   1     1301.27     1324.10     59.03 o 
 -12   5   1      353.17      345.48     24.18 o 
 -11   5   1      974.45      973.97     38.16 o 
 -10   5   1      895.53      870.40     34.67 o 
  -9   5   1      281.98      283.69     20.55 o 
  -8   5   1      699.24      680.29     24.44 o 
  -7   5   1      381.88      360.04     16.97 o 
  -6   5   1      903.16      863.20     30.36 o 
  -5   5   1     2506.85     2700.34     55.94 o 
  -4   5   1      259.15      244.94     12.35 o 
  -3   5   1     2013.50     1986.76     42.47 o 
  -2   5   1     2206.97     2212.49     46.15 o 
  -1   5   1     1330.24     1320.89     30.58 o 
   0   5   1     4740.43     4857.03    106.53 o 
   1   5   1     1676.27     1890.83     82.61 o 
   2   5   1      440.64      378.45     16.96 o 
   3   5   1      812.50      826.04     23.10 o 
   4   5   1     3003.35     2983.67     85.24 o 
   5   5   1      623.85      558.24     19.66 o 
   6   5   1       85.79       85.62     10.60 o 
   7   5   1      509.19      518.49     18.71 o 
   8   5   1      490.14      408.62     16.84 o 
   9   5   1        9.02        5.80     10.02 o 
  10   5   1     1016.23      969.92     31.09 o 
  11   5   1      342.70      344.01     20.41 o 
  12   5   1        4.91       -3.47     13.22 o 
  13   5   1      100.47      100.62     17.72 o 
  14   5   1       57.75       33.80     15.73 o 
  15   5   1      596.20      584.45     60.40 o 
  16   5   1       36.53       -6.33     33.02 o 
  17   5   1      114.42      205.83     47.33 o 
  18   5   1      188.37      173.09     47.88 o 
 -17   6   1       54.92       89.98     36.87 o 
 -16   6   1       27.84       56.14     35.22 o 
 -15   6   1        0.19       -8.26     28.62 o 
 -14   6   1       37.11       33.50     22.07 o 
 -13   6   1      225.96      230.26     38.25 o 
 -12   6   1        2.56       -9.12     15.02 o 
 -11   6   1       91.88      111.68     17.94 o 
 -10   6   1      155.56      190.17     19.14 o 
  -9   6   1      249.65      261.16     17.56 o 
  -8   6   1        4.26       -9.29     10.54 o 
  -7   6   1      463.61      455.94     41.57 o 
  -6   6   1     1021.31     1011.16     33.66 o 
  -5   6   1     1379.68     1427.93     35.35 o 
  -4   6   1       60.17       89.70     10.54 o 
  -3   6   1      341.94      412.51     17.03 o 
  -2   6   1      117.75      111.09     10.64 o 
  -1   6   1     6041.75     5799.49    140.90 o 
   0   6   1       23.15       31.95     10.24 o 
   1   6   1      194.65      182.57     11.93 o 
   2   6   1      567.25      551.44     19.41 o 
   3   6   1     1515.58     1587.97     58.90 o 
   4   6   1     2331.88     2491.36     66.01 o 
   5   6   1      113.09      101.87     12.03 o 
   6   6   1       38.32       39.78     15.01 o 
   7   6   1      174.06      202.89     15.15 o 
   8   6   1      399.96      393.40     44.53 o 
   9   6   1      783.19      742.87     42.07 o 
  10   6   1       26.26       18.14     15.64 o 
  11   6   1        4.10       -1.02     17.41 o 
  12   6   1      469.57      423.93     48.29 o 
  13   6   1       84.31       97.14     24.61 o 
  14   6   1       69.30      113.22     35.22 o 
  15   6   1       19.13       56.91     24.41 o 
  16   6   1      188.63      223.45     48.16 o 
  17   6   1       32.94       31.10     38.53 o 
 -16   7   1       92.28       37.42     37.70 o 
 -15   7   1      477.78      446.62     55.31 o 
 -14   7   1      143.89      140.34     35.22 o 
 -13   7   1      156.59      192.35     36.60 o 
 -12   7   1      494.77      529.63     71.41 o 
 -11   7   1     1046.08     1044.75     40.91 o 
 -10   7   1       34.60       17.03     14.57 o 
  -9   7   1      310.88      342.91     23.01 o 
  -8   7   1      352.86      320.91     36.25 o 
  -7   7   1      211.83      218.51     32.43 o 
  -6   7   1      515.35      517.59     32.81 o 
  -5   7   1     1650.00     1652.73     66.48 o 
  -4   7   1     2460.66     2546.32     64.55 o 
  -3   7   1      109.86      109.30     14.66 o 
  -2   7   1     1275.31     1324.83     40.36 o 
  -1   7   1      899.58      934.76     32.27 o 
   0   7   1       48.54       36.64     12.70 o 
   1   7   1      303.16      263.43     15.09 o 
   2   7   1     2023.14     2014.19     50.29 o 
   3   7   1     1104.51     1021.00     29.19 o 
   4   7   1     1545.42     1563.89     45.54 o 
   5   7   1     1852.82     1827.11     92.60 o 
   6   7   1      248.13      247.10     24.13 o 
   7   7   1       19.40       17.75     18.30 o 
   8   7   1       72.61       62.67     19.61 o 
   9   7   1      139.85       96.65     21.00 o 
  10   7   1      367.02      399.78     25.21 o 
  11   7   1      303.52      318.44     23.79 o 
  12   7   1      911.68      984.20     51.23 o 
  13   7   1      258.97      291.34     41.83 o 
  14   7   1       20.25       30.24     23.23 o 
  15   7   1       67.59       41.20     26.17 o 
  16   7   1      120.61       68.79     37.42 o 
 -16   8   1       17.00       46.78     35.77 o 
 -15   8   1       86.07       19.54     36.05 o 
 -14   8   1       88.17       78.43     34.40 o 
 -13   8   1        4.06       37.42     30.27 o 
 -12   8   1       25.60       47.09     24.49 o 
 -11   8   1      257.92      204.90     26.82 o 
 -10   8   1        2.55       16.00     18.30 o 
  -9   8   1        0.42       -9.09     17.34 o 
  -8   8   1      267.76      258.86     31.65 o 
  -7   8   1       15.94       17.98     14.48 o 
  -6   8   1     1553.26     1482.78     50.11 o 
  -5   8   1      316.86      294.05     20.73 o 
  -4   8   1        0.08      -11.13     19.10 o 
  -3   8   1      417.96      439.31     23.31 o 
  -2   8   1     1028.32     1087.14     45.62 o 
  -1   8   1      522.82      551.53     26.04 o 
   0   8   1      263.94      240.66     27.15 o 
   1   8   1      381.89      435.75     23.12 o 
   2   8   1       25.62       21.24     21.46 o 
   3   8   1      169.27      160.20     21.47 o 
   4   8   1     2291.57     2122.56    121.08 o 
   5   8   1       51.79       70.59     45.95 o 
   6   8   1       89.34       68.66     20.33 o 
   7   8   1      374.07      309.38     40.18 o 
   8   8   1       98.83       58.44     19.84 o 
   9   8   1      166.61      119.38     22.53 o 
  10   8   1        4.24       10.42     17.41 o 
  11   8   1        0.58       18.20     19.99 o 
  12   8   1       47.20       75.09     18.97 o 
  13   8   1      260.41      268.59     32.50 o 
  14   8   1        3.28       36.92     25.65 o 
  15   8   1        0.61       -2.96     28.89 o 
  16   8   1      132.56      171.99     47.33 o 
 -15   9   1       29.48      -13.21     33.85 o 
 -14   9   1      113.66      104.29     38.53 o 
 -13   9   1      116.66      108.42     33.30 o 
 -12   9   1      250.50      217.12     39.35 o 
 -11   9   1       11.46        0.78     15.98 o 
 -10   9   1     1279.08     1225.57     46.68 o 
  -9   9   1      261.36      276.12     57.65 o 
  -8   9   1      162.13      136.14     23.37 o 
  -7   9   1     1228.49     1250.83     52.77 o 
  -6   9   1      284.68      278.15     25.00 o 
  -5   9   1      301.91      326.49     30.13 o 
  -4   9   1      663.69      671.38     49.26 o 
  -3   9   1      516.96      502.41     31.46 o 
  -2   9   1      775.55      812.54     80.21 o 
  -1   9   1        2.92        1.73     17.26 o 
   0   9   1       40.85       18.38     17.59 o 
   1   9   1      963.08     1012.72     84.20 o 
   2   9   1       18.96       -2.04     25.87 o 
   3   9   1      560.24      534.49     32.86 o 
   4   9   1      410.42      468.59     30.84 o 
   5   9   1       39.27       50.24     19.35 o 
   6   9   1      780.25      796.00     41.83 o 
   7   9   1      405.99      437.51     58.06 o 
   8   9   1      154.76      162.92     24.89 o 
   9   9   1      578.55      645.78     40.14 o 
  10   9   1       20.72       17.31     21.60 o 
  11   9   1      648.54      670.69     53.33 o 
  12   9   1      195.63      197.42     24.45 o 
  13   9   1      102.53       99.93     27.61 o 
  14   9   1      406.43      436.74     41.64 o 
  15   9   1       32.09       37.33     57.37 o 
 -13  10   1        0.20        8.81     32.75 o 
 -12  10   1       27.90       47.33     30.54 o 
 -11  10   1       24.95       27.14     17.61 o 
 -10  10   1       21.16       15.16     15.87 o 
  -9  10   1       33.09       61.53     25.04 o 
  -8  10   1       71.17       22.92     20.42 o 
  -7  10   1        2.81        3.53     17.28 o 
  -6  10   1      522.74      487.48     33.41 o 
  -5  10   1        0.05        2.10     16.70 o 
  -4  10   1      820.97      746.54     40.97 o 
  -3  10   1        0.87       -7.03     25.04 o 
  -2  10   1       29.13       35.39     18.80 o 
  -1  10   1      737.48      743.88     39.87 o 
   0  10   1      217.52      205.25     24.52 o 
   1  10   1       30.84       31.97     18.77 o 
   2  10   1      125.50      111.78     49.12 o 
   3  10   1       53.11       82.60     21.11 o 
   4  10   1      189.83      174.85     24.39 o 
   5  10   1       77.05       64.21     20.90 o 
   6  10   1       66.67       33.57     19.07 o 
   7  10   1        9.43       18.16     20.03 o 
   8  10   1       96.82      105.23     40.04 o 
   9  10   1       77.69       92.28     23.91 o 
  10  10   1        2.27      -19.34     19.34 o 
  11  10   1       14.10       16.74     23.15 o 
  12  10   1       26.88       15.88     19.89 o 
  13  10   1       22.82       19.05     20.76 o 
 -12  11   1      301.18      256.74     45.40 o 
 -11  11   1        9.57       15.42     18.98 o 
 -10  11   1      187.86      223.40     31.05 o 
  -9  11   1      266.49      278.84     31.76 o 
  -8  11   1        1.30       -7.61     31.65 o 
  -7  11   1      759.66      720.09     79.66 o 
  -6  11   1       20.45       -5.65     26.14 o 
  -5  11   1       41.45       27.24     20.10 o 
  -4  11   1      152.02      173.07     40.45 o 
  -3  11   1      173.16      168.29     49.81 o 
  -2  11   1      415.91      375.63     41.69 o 
  -1  11   1      363.58      334.87     31.18 o 
   0  11   1      178.04      149.16     24.04 o 
   1  11   1     1118.01     1172.27     53.23 o 
   2  11   1      343.41      395.82     33.16 o 
   3  11   1       49.21       46.50     20.72 o 
   4  11   1      238.64      275.91     48.29 o 
   5  11   1       99.88       79.23     26.14 o 
   6  11   1      699.68      694.09     49.39 o 
   7  11   1      325.74      378.17     33.64 o 
   8  11   1      401.07      374.67     48.84 o 
   9  11   1      455.14      433.62     36.74 o 
  10  11   1       33.76       55.21     26.28 o 
  11  11   1      100.56       99.90     27.61 o 
  12  11   1       10.59       -7.50     20.02 o 
 -10  12   1       46.70       14.66     53.52 o 
  -9  12   1       19.02       14.53     23.15 o 
  -8  12   1       29.86       -0.36     24.35 o 
  -7  12   1        8.65       -6.71     20.82 o 
  -6  12   1       21.73       25.09     21.73 o 
  -5  12   1        1.75      -18.29     18.29 o 
  -4  12   1        6.09      -24.96     36.32 o 
  -3  12   1       61.00       91.49     24.21 o 
  -2  12   1       15.78       33.04     31.78 o 
  -1  12   1      257.18      230.51     28.36 o 
   0  12   1        0.06        2.98     39.76 o 
   1  12   1       54.34       31.99     21.99 o 
   2  12   1      206.81      177.40     27.04 o 
   3  12   1        9.12      -17.07     19.64 o 
   4  12   1        6.25      -18.96     19.82 o 
   5  12   1       11.98       19.44     21.47 o 
   6  12   1        0.02       -3.15     33.71 o 
   7  12   1        0.87      -20.04     20.04 o 
   8  12   1        6.81       -3.79     22.27 o 
   9  12   1       74.25       70.44     26.99 o 
  10  12   1        4.65       16.69     24.22 o 
  -8  13   1       36.21       53.45     31.10 o 
  -7  13   1      336.19      379.73     36.43 o 
  -6  13   1        6.27      -19.66     22.41 o 
  -5  13   1       64.57       58.93     24.26 o 
  -4  13   1      256.92      284.32     32.44 o 
  -3  13   1        1.23        8.78     22.33 o 
  -2  13   1      310.33      302.20     44.30 o 
  -1  13   1      127.34      136.12     27.37 o 
   0  13   1       46.60       62.60     24.82 o 
   1  13   1      304.05      382.32     35.76 o 
   2  13   1      126.28       81.32     25.57 o 
   3  13   1      238.53      206.13     30.35 o 
   4  13   1      111.00       93.32     27.12 o 
   5  13   1       20.15       32.25     24.12 o 
   6  13   1      491.95      578.39     42.51 o 
   7  13   1       35.84       29.48     24.68 o 
   8  13   1       32.18       43.90     34.67 o 
  -5  14   1        3.40        6.98     23.54 o 
  -4  14   1        4.65       -6.62     23.91 o 
  -3  14   1        2.59        8.58     43.89 o 
  -2  14   1        0.14        2.11     24.04 o 
  -1  14   1        7.19       -5.77     21.98 o 
   0  14   1        0.15      -21.46     22.61 o 
   1  14   1        8.71       30.60     25.68 o 
   2  14   1        3.46      -14.83     24.90 o 
   3  14   1       19.38       43.01     26.97 o 
   4  14   1       19.29       23.52     25.72 o 
   5  14   1       11.98        5.60     24.89 o 
 -18   0   2       14.57        7.71     33.02 o 
 -17   0   2      180.47      212.44     42.38 o 
 -16   0   2      550.18      465.88     51.73 o 
 -15   0   2      168.40      185.47     37.70 o 
 -14   0   2      222.89      186.30     36.05 o 
 -13   0   2     1002.39     1018.16     67.42 o 
 -12   0   2     1019.24     1124.38     69.35 o 
 -11   0   2     1238.13     1300.22     73.47 o 
 -10   0   2      236.88      241.88     32.47 o 
  -9   0   2      178.19      185.76     18.91 o 
  -8   0   2       32.24       54.81     12.97 o 
  -7   0   2      446.73      501.86     24.12 o 
  -6   0   2     2859.13     2824.55     82.14 o 
  -5   0   2       41.45       48.98     13.48 o 
  -4   0   2      231.02      264.24     15.41 o 
  -3   0   2      644.32      656.44     22.57 o 
  -2   0   2    14857.30    15561.15    389.16 o 
  -1   0   2    16609.89    18042.14    450.26 o 
   0   0   2     5492.80     6023.24    152.75 o 
   1   0   2     5417.88     5518.51    140.97 o 
   2   0   2     3317.94     3227.90     80.35 o 
   3   0   2     1978.30     2071.07     58.86 o 
   4   0   2      771.47      697.19     27.53 o 
   5   0   2       97.61       58.16     10.93 o 
   6   0   2     4766.27     5141.30    139.03 o 
   7   0   2     2786.65     2527.45     76.76 o 
   8   0   2       85.41       70.62     18.16 o 
   9   0   2      153.65      156.35     20.44 o 
  10   0   2     2684.03     2605.64     84.25 o 
  11   0   2      481.68      497.38     33.32 o 
  12   0   2       57.41       63.46     28.62 o 
  13   0   2        9.53        6.59     25.73 o 
  14   0   2      902.82      900.65     37.35 o 
  15   0   2     1655.86     1796.58     69.35 o 
  16   0   2       26.05       43.75     23.39 o 
  17   0   2     2055.98     2168.69    107.32 o 
  18   0   2      120.46      102.37     31.10 o 
 -18   1   2        7.58       -0.98     22.26 o 
 -17   1   2       22.94        5.98     36.74 o 
 -16   1   2       35.74        4.64     41.28 o 
 -15   1   2       47.76       41.59     21.50 o 
 -14   1   2      432.07      405.75     60.95 o 
 -13   1   2     1026.83      992.64     55.31 o 
 -12   1   2       47.13       69.21     19.82 o 
 -11   1   2       41.91       51.01     12.15 o 
 -10   1   2      197.49      192.98     13.98 o 
  -9   1   2      493.78      487.99     20.96 o 
  -8   1   2      720.43      741.37     22.73 o 
  -7   1   2      374.44      375.83     17.56 o 
  -6   1   2     1979.56     2200.33     46.43 o 
  -5   1   2      781.58      818.57     20.57 o 
  -4   1   2       48.03       47.68      6.06 o 
  -3   1   2     3320.93     3400.31     65.30 o 
  -2   1   2    10516.96    10337.61    201.77 o 
  -1   1   2    11586.40    12493.39    244.43 o 
   0   1   2      254.25      294.07      8.90 o 
   1   1   2        7.76       14.85      4.79 o 
   2   1   2      321.20      328.01     17.52 o 
   3   1   2       49.30       60.07      7.12 o 
   4   1   2      174.48      179.50      8.76 o 
   5   1   2      818.55      866.97     38.45 o 
   6   1   2     2130.55     2245.34     47.95 o 
   7   1   2      666.31      660.75     22.07 o 
   8   1   2        5.50       -4.16      9.47 o 
   9   1   2      551.49      554.25     22.89 o 
  10   1   2       12.60       22.55     14.13 o 
  11   1   2     1199.85     1232.09     70.34 o 
  12   1   2       10.30        6.05     10.54 o 
  13   1   2       11.37       16.17     11.27 o 
  14   1   2        0.18        6.02     11.39 o 
  15   1   2       97.27       81.09     20.42 o 
  16   1   2       11.94       13.85     14.03 o 
  17   1   2        6.15       51.26     18.99 o 
  18   1   2       18.34       10.94     17.77 o 
 -18   2   2       36.12       23.17     36.60 o 
 -17   2   2      143.36      129.99     27.47 o 
 -16   2   2      559.10      549.53     78.15 o 
 -15   2   2      304.92      280.35     29.56 o 
 -14   2   2      794.80      771.32     43.76 o 
 -13   2   2        6.70        7.17     17.02 o 
 -12   2   2        4.14       33.47     18.26 o 
 -11   2   2     2365.53     2317.39    117.36 o 
 -10   2   2      439.55      444.89     21.67 o 
  -9   2   2      891.84      840.51     27.12 o 
  -8   2   2      943.70      889.66     23.02 o 
  -7   2   2      100.80      115.13      6.92 o 
  -6   2   2     7586.93     7764.49    142.60 o 
  -5   2   2      772.89      760.30     20.17 o 
  -4   2   2      506.58      490.74     20.06 o 
  -3   2   2      437.92      413.34     13.46 o 
  -2   2   2     7987.17     8459.29    134.15 o 
  -1   2   2    12820.17    13394.75    269.97 o 
   0   2   2     2386.50     2607.18     43.48 o 
   1   2   2     3245.75     3066.90     51.28 o 
   2   2   2     2300.48     2427.08     47.58 o 
   3   2   2     1137.89     1209.83     27.54 o 
   4   2   2      155.89      140.08      9.01 o 
   5   2   2     1944.78     1845.95     39.86 o 
   6   2   2        6.06       16.53      7.13 o 
   7   2   2     3233.92     2963.66     54.85 o 
   8   2   2      421.69      436.35     26.04 o 
   9   2   2      466.67      545.35     21.13 o 
  10   2   2     1025.27     1131.68     38.68 o 
  11   2   2      182.75      200.85     16.38 o 
  12   2   2     1283.63     1460.43     37.32 o 
  13   2   2      947.99      909.77     32.53 o 
  14   2   2      116.27      141.53     19.02 o 
  15   2   2      583.74      647.31     32.61 o 
  16   2   2        4.35       -8.41     18.05 o 
  17   2   2      520.57      505.95     37.59 o 
  18   2   2      654.87      717.12     59.99 o 
 -18   3   2       33.97       62.47     25.68 o 
 -17   3   2       43.43       71.63     26.55 o 
 -16   3   2      104.88       94.49     24.69 o 
 -15   3   2      121.08      129.82     25.26 o 
 -14   3   2        5.51       19.96     19.34 o 
 -13   3   2     1250.43     1198.24     52.64 o 
 -12   3   2      211.99      173.08     22.47 o 
 -11   3   2       44.06       46.10     18.33 o 
 -10   3   2      126.16      159.09     17.45 o 
  -9   3   2      503.86      489.30     17.44 o 
  -8   3   2        0.34       -7.12      9.16 o 
  -7   3   2      169.88      156.47     11.59 o 
  -6   3   2      354.63      436.28     16.24 o 
  -5   3   2       53.19       49.40      7.24 o 
  -4   3   2       25.89       34.88      6.20 o 
  -3   3   2      273.66      252.36      9.48 o 
  -2   3   2      528.48      567.16     14.63 o 
  -1   3   2       49.32       49.62      5.47 o 
   0   3   2      158.14      163.79      6.80 o 
   1   3   2      302.62      313.33     10.30 o 
   2   3   2       31.23       34.27      5.57 o 
   3   3   2      492.84      451.16     14.97 o 
   4   3   2       15.36       24.73      6.16 o 
   5   3   2     2281.22     2311.58     43.20 o 
   6   3   2      341.16      354.77     13.39 o 
   7   3   2      268.78      277.07     15.93 o 
   8   3   2        0.48       -0.50      8.11 o 
   9   3   2        9.39        4.14      9.69 o 
  10   3   2     1703.16     1661.92     38.68 o 
  11   3   2      120.63      120.54     13.56 o 
  12   3   2       83.25       77.15     16.20 o 
  13   3   2      390.41      348.85     24.05 o 
  14   3   2       96.24      122.63     18.57 o 
  15   3   2       75.82       37.70     17.64 o 
  16   3   2       74.04      111.44     29.44 o 
  17   3   2       16.49       50.81     21.07 o 
  18   3   2       15.85       21.02     53.25 o 
 -18   4   2      161.60      168.46     32.09 o 
 -17   4   2      110.07       56.85     26.91 o 
 -16   4   2      549.04      532.20     39.94 o 
 -15   4   2      215.54      188.27     28.17 o 
 -14   4   2      259.98      255.15     28.55 o 
 -13   4   2      189.49      167.15     24.56 o 
 -12   4   2       69.07       62.67     23.67 o 
 -11   4   2      206.16      226.04     24.72 o 
 -10   4   2      475.50      484.71     25.42 o 
  -9   4   2     1520.22     1507.66     45.46 o 
  -8   4   2      365.73      353.61     20.18 o 
  -7   4   2      392.70      403.45     19.46 o 
  -6   4   2     2819.44     2793.88     57.20 o 
  -5   4   2      567.69      552.20     15.39 o 
  -4   4   2     1194.69     1146.68     27.09 o 
  -3   4   2     1596.21     1542.77     36.78 o 
  -2   4   2      849.38      839.80     20.73 o 
  -1   4   2       46.27       80.66      6.97 o 
   0   4   2      157.86      176.29      9.01 o 
   1   4   2     1619.61     1737.05     32.52 o 
   2   4   2     3711.84     3865.34     65.52 o 
   3   4   2      576.87      624.19     18.91 o 
   4   4   2     1281.74     1310.45     27.57 o 
   5   4   2     1318.04     1417.26     30.20 o 
   6   4   2       13.63       17.10      7.91 o 
   7   4   2      524.61      478.87     18.87 o 
   8   4   2      100.51      105.97     10.26 o 
   9   4   2     1265.21     1180.25     28.05 o 
  10   4   2      238.49      215.50     17.07 o 
  11   4   2     1080.14     1131.38     40.80 o 
  12   4   2     1329.01     1338.45     46.12 o 
  13   4   2      432.43      398.71     26.19 o 
  14   4   2      207.99      197.15     27.47 o 
  15   4   2      456.94      463.11     30.03 o 
  16   4   2        8.69       -6.42     31.51 o 
  17   4   2       64.24       14.20     21.50 o 
  18   4   2      448.20      426.17     49.26 o 
 -17   5   2      236.30      245.34     33.16 o 
 -16   5   2       67.74       36.11     33.30 o 
 -15   5   2      135.66       75.09     23.94 o 
 -14   5   2      219.89      284.88     30.01 o 
 -13   5   2      229.29      241.23     32.33 o 
 -12   5   2       40.15       64.31     21.19 o 
 -11   5   2        0.98      -15.39     15.39 o 
 -10   5   2      119.90      118.03     17.00 o 
  -9   5   2      800.39      839.30     33.30 o 
  -8   5   2      920.64      971.26     33.94 o 
  -7   5   2        4.31       -1.51     11.27 o 
  -6   5   2      127.86      145.77     13.45 o 
  -5   5   2       31.74       26.18      8.78 o 
  -4   5   2     4071.77     3992.88     77.59 o 
  -3   5   2        4.86       10.04      7.06 o 
  -2   5   2      619.19      670.24     31.45 o 
  -1   5   2      127.25      133.68      9.13 o 
   0   5   2      372.82      324.17     14.89 o 
   1   5   2      144.71      190.22     10.84 o 
   2   5   2        5.22        4.30      7.31 o 
   3   5   2       87.92       76.81      9.34 o 
   4   5   2      843.46      838.13     21.47 o 
   5   5   2     1245.63     1183.85     27.36 o 
   6   5   2       81.68       80.74      9.60 o 
   7   5   2        0.32        9.75     11.10 o 
   8   5   2     1539.11     1462.40     38.47 o 
   9   5   2      657.06      633.84     23.03 o 
  10   5   2     2040.01     1952.75     49.17 o 
  11   5   2      155.08      164.86     18.95 o 
  12   5   2      257.30      224.09     21.09 o 
  13   5   2        6.51       21.34     15.22 o 
  14   5   2      521.08      553.68     34.90 o 
  15   5   2      140.34      135.66     21.41 o 
  16   5   2      168.26      244.96     26.02 o 
  17   5   2       14.52       -7.77     45.27 o 
 -17   6   2       20.06       42.38     33.57 o 
 -16   6   2      186.71      158.80     29.79 o 
 -15   6   2      214.53      186.93     37.70 o 
 -14   6   2      172.48      186.96     72.10 o 
 -13   6   2      347.58      455.79     90.26 o 
 -12   6   2      268.69      291.50     28.74 o 
 -11   6   2      644.13      629.49     37.04 o 
 -10   6   2      650.05      660.75     30.54 o 
  -9   6   2      573.96      584.06     27.64 o 
  -8   6   2       19.14       31.82     13.81 o 
  -7   6   2       89.74       95.57     12.21 o 
  -6   6   2      258.43      291.09     18.78 o 
  -5   6   2      444.30      395.36     22.46 o 
  -4   6   2      211.53      233.46     15.84 o 
  -3   6   2     1890.13     1930.40     46.79 o 
  -2   6   2      475.46      542.76     19.47 o 
  -1   6   2      855.58      812.27     26.33 o 
   0   6   2      156.47      120.22     11.12 o 
   1   6   2      632.52      712.48     30.00 o 
   2   6   2     2249.80     2251.13     49.02 o 
   3   6   2      671.38      667.77     26.36 o 
   4   6   2     1358.53     1331.50     33.83 o 
   5   6   2     1227.89     1262.64     41.93 o 
   6   6   2      228.28      219.67     15.31 o 
   7   6   2      165.68      154.18     14.57 o 
   8   6   2     1758.71     1750.69     44.55 o 
   9   6   2       46.97       57.05     30.96 o 
  10   6   2       11.80       27.30     12.59 o 
  11   6   2       35.95       16.36     12.85 o 
  12   6   2      883.84      745.32     38.62 o 
  13   6   2      246.26      273.25     24.13 o 
  14   6   2      128.86      126.58     28.02 o 
  15   6   2      238.28      252.22     25.94 o 
  16   6   2      125.88      144.45     23.20 o 
  17   6   2      197.51      211.34     53.11 o 
 -16   7   2        0.33        7.98     30.54 o 
 -15   7   2        7.46       27.24     30.54 o 
 -14   7   2      353.51      347.22     42.93 o 
 -13   7   2       62.63       57.57     22.98 o 
 -12   7   2      470.66      432.33     33.73 o 
 -11   7   2       31.89       34.38     18.97 o 
 -10   7   2        1.01        6.08     13.85 o 
  -9   7   2      400.60      385.75     24.38 o 
  -8   7   2      138.45      113.73     13.88 o 
  -7   7   2      531.57      536.35     25.83 o 
  -6   7   2      180.22      192.93     17.76 o 
  -5   7   2      433.00      470.47     35.07 o 
  -4   7   2       10.35       10.54     12.86 o 
  -3   7   2       12.49       22.45     12.85 o 
  -2   7   2       15.10       17.49     10.12 o 
  -1   7   2        4.13        4.62      9.54 o 
   0   7   2     1931.24     1826.24     66.49 o 
   1   7   2       45.26       39.59     13.15 o 
   2   7   2        4.45      -11.36     11.48 o 
   3   7   2       54.87       64.15     14.21 o 
   4   7   2      142.64      155.87     23.57 o 
   5   7   2     1046.81     1074.45     37.03 o 
   6   7   2       91.95       88.84     15.77 o 
   7   7   2      113.63      123.81     20.78 o 
   8   7   2      112.93      106.72     21.20 o 
   9   7   2      922.26      822.75     43.10 o 
  10   7   2      812.62      792.85     36.14 o 
  11   7   2      215.52      174.28     21.06 o 
  12   7   2       42.27       27.85     23.67 o 
  13   7   2      358.50      351.75     35.31 o 
  14   7   2      336.85      316.79     38.66 o 
  15   7   2      227.52      254.27     34.92 o 
  16   7   2       23.57       33.09     36.74 o 
 -15   8   2      109.69      145.57     38.80 o 
 -14   8   2       13.23       23.94     29.99 o 
 -13   8   2      200.64      195.38     37.42 o 
 -12   8   2      328.24      357.18     41.83 o 
 -11   8   2      280.52      283.16     35.22 o 
 -10   8   2      616.39      628.39     31.73 o 
  -9   8   2      238.61      225.12     17.38 o 
  -8   8   2      646.42      666.85     30.72 o 
  -7   8   2      307.08      340.06     31.99 o 
  -6   8   2        2.08       11.27     18.22 o 
  -5   8   2       99.54      113.61     16.43 o 
  -4   8   2     1405.03     1506.98     46.65 o 
  -3   8   2      898.73      902.60     33.90 o 
  -2   8   2     1099.81     1218.08     86.88 o 
  -1   8   2      417.25      402.06     23.42 o 
   0   8   2      133.01      142.84     20.17 o 
   1   8   2       59.04       84.29     29.40 o 
   2   8   2       10.44       -2.89     13.52 o 
   3   8   2      643.50      723.90     31.41 o 
   4   8   2       32.71       12.26     16.76 o 
   5   8   2      862.98      781.56     39.57 o 
   6   8   2     1061.02     1048.43     46.60 o 
   7   8   2      248.62      259.17     26.41 o 
   8   8   2      198.21      222.89     25.88 o 
   9   8   2       79.18       43.10     31.78 o 
  10   8   2      377.51      392.50     32.79 o 
  11   8   2      444.08      521.89     31.43 o 
  12   8   2      143.37      131.81     21.18 o 
  13   8   2      197.14      170.30     28.87 o 
  14   8   2      564.75      687.71     48.25 o 
  15   8   2       37.63       73.94     29.46 o 
 -14   9   2       64.70       64.67     33.30 o 
 -13   9   2       41.28       57.79     31.10 o 
 -12   9   2      265.67      309.03     40.18 o 
 -11   9   2       64.10       42.10     26.69 o 
 -10   9   2       22.63       20.95     17.51 o 
  -9   9   2      526.45      555.02     28.31 o 
  -8   9   2      168.02      191.45     23.79 o 
  -7   9   2        2.85       20.65     16.66 o 
  -6   9   2      131.81      134.80     31.51 o 
  -5   9   2        0.23      -13.77     15.87 o 
  -4   9   2       26.73        9.19     13.72 o 
  -3   9   2       81.19       59.79     15.48 o 
  -2   9   2        9.65        3.12     16.54 o 
  -1   9   2        0.78       11.79     24.08 o 
   0   9   2      314.46      318.42     37.42 o 
   1   9   2      245.64      244.49     88.33 o 
   2   9   2        1.28        1.87     17.20 o 
   3   9   2        1.14       17.12     29.99 o 
   4   9   2      626.48      637.07     36.57 o 
   5   9   2      883.75      897.42     44.24 o 
   6   9   2      328.82      337.85     30.68 o 
   7   9   2      229.09      255.47     41.14 o 
   8   9   2       11.93       -8.29     19.26 o 
   9   9   2      572.02      572.11     43.75 o 
  10   9   2      234.96      223.51     29.16 o 
  11   9   2        0.00       -5.36     15.73 o 
  12   9   2        6.75       -8.83     18.28 o 
  13   9   2      454.36      460.70     33.32 o 
  14   9   2       27.31       77.79     51.60 o 
 -13  10   2      183.25      210.79     39.35 o 
 -12  10   2      289.56      293.34     41.28 o 
 -11  10   2        1.05        6.05     25.87 o 
 -10  10   2      129.26      150.95     23.24 o 
  -9  10   2       60.28       93.34     22.56 o 
  -8  10   2      115.35       80.06     26.42 o 
  -7  10   2     1279.32     1290.79     55.26 o 
  -6  10   2      213.16      262.47     26.31 o 
  -5  10   2      660.99      677.41     39.63 o 
  -4  10   2      200.38      288.63     40.73 o 
  -3  10   2       49.38       27.54     19.81 o 
  -2  10   2      889.79      869.03     42.53 o 
  -1  10   2       36.31       10.56     17.98 o 
   0  10   2      507.15      530.89     61.09 o 
   1  10   2      182.83      195.64     23.70 o 
   2  10   2       39.40       49.79     19.04 o 
   3  10   2     1403.50     1466.79     58.60 o 
   4  10   2       54.27       49.18     23.80 o 
   5  10   2       16.01       15.47     18.28 o 
   6  10   2      349.13      299.12     28.97 o 
   7  10   2      131.81      130.18     25.87 o 
   8  10   2      205.91      247.48     29.08 o 
   9  10   2      430.18      393.65     34.73 o 
  10  10   2      172.80      155.13     51.73 o 
  11  10   2      627.71      589.53     42.21 o 
  12  10   2        3.26      -18.02     18.02 o 
  13  10   2      107.44      126.96     25.15 o 
 -12  11   2       40.57       58.89     31.37 o 
 -11  11   2      100.54       41.83     29.17 o 
 -10  11   2      111.75      124.14     45.13 o 
  -9  11   2        6.64       22.14     21.15 o 
  -8  11   2        3.10      -18.29     30.54 o 
  -7  11   2       76.86       55.41     20.89 o 
  -6  11   2        7.48       -4.38     18.78 o 
  -5  11   2       23.93       42.79     19.81 o 
  -4  11   2      308.69      286.90     27.50 o 
  -3  11   2        0.30        6.48     18.57 o 
  -2  11   2        2.16       -2.52     18.17 o 
  -1  11   2       96.70       55.37     31.92 o 
   0  11   2        2.79        6.39     18.37 o 
   1  11   2       70.45       36.11     22.98 o 
   2  11   2       38.92       19.60     26.00 o 
   3  11   2       27.34       27.18     19.90 o 
   4  11   2        7.53       16.52     19.82 o 
   5  11   2      592.55      604.87     39.04 o 
   6  11   2        7.11       21.24     20.53 o 
   7  11   2        0.85      -10.26     19.52 o 
   8  11   2      263.52      262.66     30.82 o 
   9  11   2       75.64       41.78     24.20 o 
  10  11   2       57.12       62.92     30.54 o 
  11  11   2       15.32       -6.97     22.64 o 
  12  11   2       12.94       26.87     20.48 o 
 -10  12   2        5.54        2.81     19.45 o 
  -9  12   2       16.65      -25.04     25.04 o 
  -8  12   2       91.39      102.26     24.29 o 
  -7  12   2      793.10      830.27     63.57 o 
  -6  12   2       14.31      -19.15     19.15 o 
  -5  12   2      148.25      119.92     24.86 o 
  -4  12   2       42.78       43.08     21.99 o 
  -3  12   2       10.54      -18.44     18.44 o 
  -2  12   2      459.21      485.58     35.35 o 
  -1  12   2       17.68       33.94     21.41 o 
   0  12   2      570.07      573.51     38.64 o 
   1  12   2      404.31      411.55     52.56 o 
   2  12   2      161.25      182.34     27.36 o 
   3  12   2      557.25      668.40     42.08 o 
   4  12   2       34.36       45.27     23.43 o 
   5  12   2      124.91       74.85     23.29 o 
   6  12   2      405.18      370.95     46.37 o 
   7  12   2        1.15       -2.17     22.23 o 
   8  12   2      158.49      144.02     28.57 o 
   9  12   2       37.75       35.46     25.39 o 
  10  12   2       93.05       73.65     28.18 o 
  -8  13   2        9.64       -9.36     27.24 o 
  -7  13   2       53.93       67.15     25.35 o 
  -6  13   2       15.61       20.46     31.37 o 
  -5  13   2       20.35       -5.51     27.93 o 
  -4  13   2        0.01       14.30     22.15 o 
  -3  13   2        5.47       23.08     32.20 o 
  -2  13   2       30.20       38.57     40.73 o 
  -1  13   2       53.76       69.14     26.42 o 
   0  13   2       10.11       12.75     23.06 o 
   1  13   2        0.19      -15.86     22.70 o 
   2  13   2       75.59       81.61     43.34 o 
   3  13   2       10.35       26.75     37.97 o 
   4  13   2        3.79        9.29     22.76 o 
   5  13   2       29.93       69.19     25.35 o 
   6  13   2        2.38      -16.62     26.42 o 
   7  13   2        1.14       12.85     24.85 o 
  -3  14   2       14.43       35.94     23.34 o 
  -2  14   2      668.92      720.89     45.92 o 
  -1  14   2        1.40       -6.56     21.26 o 
   0  14   2       38.93       35.14     25.90 o 
   1  14   2      272.20      278.05     34.70 o 
   2  14   2       26.08       24.27     25.19 o 
   3  14   2      200.80      159.52     40.59 o 
 -18   1   3        1.07       19.11     28.34 o 
 -17   1   3      203.96      185.48     29.47 o 
 -16   1   3       34.28       39.06     22.08 o 
 -15   1   3       55.50       60.89     33.02 o 
 -14   1   3     2482.21     2562.93     87.46 o 
 -13   1   3      193.73      205.62     24.26 o 
 -12   1   3      170.65      137.93     20.95 o 
 -11   1   3      400.30      329.54     26.74 o 
 -10   1   3       12.53        7.99     15.47 o 
  -9   1   3      854.72      799.58     48.16 o 
  -8   1   3      229.10      244.00     13.92 o 
  -7   1   3     1805.49     1853.68     40.62 o 
  -6   1   3     1349.65     1195.30     28.11 o 
  -5   1   3        5.08        5.63      6.85 o 
  -4   1   3      190.22      155.91      8.97 o 
  -3   1   3      363.87      380.86     11.55 o 
  -2   1   3      294.01      352.28     10.71 o 
  -1   1   3     7278.24     7772.65    139.57 o 
   0   1   3     4708.65     5231.41    109.65 o 
   1   1   3     5525.10     5542.89    101.12 o 
   2   1   3     3546.79     3451.72     69.67 o 
   3   1   3     1969.31     1966.82     47.23 o 
   4   1   3    14508.51    14298.62    229.44 o 
   5   1   3      117.66      176.68     21.47 o 
   6   1   3      448.41      436.17     17.95 o 
   7   1   3     3793.23     3666.22    100.99 o 
   8   1   3      149.34      167.10     14.38 o 
   9   1   3     6384.34     6300.52    142.72 o 
  10   1   3     2407.95     2451.78     84.10 o 
  11   1   3       26.01       38.49     14.28 o 
  12   1   3     1600.17     1460.24     49.67 o 
  13   1   3       20.94       -0.25     14.27 o 
  14   1   3     1154.64     1208.52     44.60 o 
  15   1   3      792.46      821.77     45.06 o 
  16   1   3       25.44       31.37     22.84 o 
  17   1   3     1068.52     1118.92     51.95 o 
  18   1   3      100.64      105.84     37.01 o 
 -18   2   3        0.00       32.23     35.09 o 
 -17   2   3        2.39       -0.26     20.75 o 
 -16   2   3        2.30       15.23     20.33 o 
 -15   2   3        3.86       22.40     20.12 o 
 -14   2   3      329.25      312.63     45.68 o 
 -13   2   3       10.50      -20.23     20.23 o 
 -12   2   3        0.10        8.66     15.66 o 
 -11   2   3       64.61       68.85     18.45 o 
 -10   2   3        5.61       29.60     28.62 o 
  -9   2   3        5.30       28.91     14.01 o 
  -8   2   3        4.14       13.06      9.22 o 
  -7   2   3     1934.87     2140.68     45.92 o 
  -6   2   3        5.24        4.94      7.09 o 
  -5   2   3      138.78      160.54      9.01 o 
  -4   2   3      242.79      269.68     12.11 o 
  -3   2   3     2391.40     2493.65     41.86 o 
  -2   2   3      152.10      171.86     13.69 o 
  -1   2   3      582.69      642.74     67.97 o 
   0   2   3      731.89      779.51     17.99 o 
   1   2   3      189.81      200.10      7.82 o 
   2   2   3      300.90      269.60     16.70 o 
   3   2   3      255.51      253.94     11.60 o 
   4   2   3        6.74        6.04      8.11 o 
   5   2   3       35.01       36.00      8.39 o 
   6   2   3      265.93      264.38     12.68 o 
   7   2   3        0.53        2.58      9.28 o 
   8   2   3       33.98       18.08     10.86 o 
   9   2   3      269.26      242.61     16.98 o 
  10   2   3      323.70      252.09     26.94 o 
  11   2   3       26.84       15.89     12.50 o 
  12   2   3        1.66       16.17     12.46 o 
  13   2   3      174.39      166.89     17.12 o 
  14   2   3       49.27       70.39     17.57 o 
  15   2   3      113.61      123.92     23.82 o 
  16   2   3       84.47      109.18     34.81 o 
  17   2   3      137.34      157.95     35.22 o 
  18   2   3      175.08      169.51     36.87 o 
 -18   3   3       25.65       47.34     25.35 o 
 -17   3   3      114.00      135.01     26.91 o 
 -16   3   3       19.36       22.22     21.39 o 
 -15   3   3        6.70        3.19     33.30 o 
 -14   3   3      473.71      413.51     31.85 o 
 -13   3   3       77.44       54.53     19.24 o 
 -12   3   3      139.48      122.38     26.55 o 
 -11   3   3      627.39      628.07     34.75 o 
 -10   3   3       46.14       40.78     22.98 o 
  -9   3   3     1349.97     1434.46     52.16 o 
  -8   3   3      421.35      451.61     32.57 o 
  -7   3   3      193.16      168.18     11.90 o 
  -6   3   3     3278.44     3254.98     64.35 o 
  -5   3   3      637.36      674.44     18.67 o 
  -4   3   3     1569.52     1546.65     32.68 o 
  -3   3   3      625.52      590.21     27.72 o 
  -2   3   3     8018.50     8458.66    174.45 o 
  -1   3   3     2708.27     2582.68     58.42 o 
   0   3   3      764.68      816.20     17.28 o 
   1   3   3       67.59      100.64      6.64 o 
   2   3   3      123.17      116.83      7.62 o 
   3   3   3       13.04       15.75      6.20 o 
   4   3   3     4533.56     4468.02     92.74 o 
   5   3   3     3740.56     3818.99     67.28 o 
   6   3   3      895.60      809.59     21.93 o 
   7   3   3     2795.72     2668.36     47.14 o 
   8   3   3        1.99       -3.65      8.60 o 
   9   3   3     5235.75     5211.72    103.78 o 
  10   3   3      175.73      185.30     16.02 o 
  11   3   3      435.15      388.99     21.28 o 
  12   3   3     1861.12     2016.95     52.16 o 
  13   3   3      189.37      226.43     22.24 o 
  14   3   3     1377.58     1356.44     77.16 o 
  15   3   3     1041.76     1179.91     55.08 o 
  16   3   3      134.43      150.95     30.96 o 
  17   3   3      118.89       99.89     33.02 o 
  18   3   3       76.43       58.06     30.27 o 
 -17   4   3       26.82        8.11     22.68 o 
 -16   4   3        4.63      -13.20     19.45 o 
 -15   4   3       89.89       66.91     22.79 o 
 -14   4   3      352.62      338.04     44.03 o 
 -13   4   3      136.43       80.32     20.33 o 
 -12   4   3       73.64       69.48     18.84 o 
 -11   4   3      147.08      121.25     43.62 o 
 -10   4   3       11.60        8.69     15.24 o 
  -9   4   3      112.60       99.66     17.82 o 
  -8   4   3      468.67      461.16     26.93 o 
  -7   4   3       33.71       40.93      9.46 o 
  -6   4   3      725.82      747.31     22.24 o 
  -5   4   3        3.17        4.68      7.01 o 
  -4   4   3       42.35       61.10      6.81 o 
  -3   4   3     1812.67     1901.98     40.53 o 
  -2   4   3     7773.54     8385.53    152.23 o 
  -1   4   3      182.65      212.66     10.95 o 
   0   4   3      859.51      962.80     20.45 o 
   1   4   3      747.66      835.24     19.90 o 
   2   4   3     1752.03     1769.39     35.30 o 
   3   4   3      443.12      509.19     18.23 o 
   4   4   3        0.16        0.55      7.14 o 
   5   4   3       87.82       62.37      8.98 o 
   6   4   3      301.12      283.80     13.85 o 
   7   4   3     1339.53     1306.93     36.57 o 
   8   4   3        4.64       -1.43     10.11 o 
   9   4   3       36.85       44.48     11.45 o 
  10   4   3     1170.13     1151.05     36.11 o 
  11   4   3        9.96       16.74     12.04 o 
  12   4   3      128.50      124.16     30.47 o 
  13   4   3       33.87       26.87     15.84 o 
  14   4   3       69.14      101.05     19.86 o 
  15   4   3       62.24       65.66     19.22 o 
  16   4   3       55.73       56.07     23.65 o 
  17   4   3       35.84       56.96     31.37 o 
 -17   5   3      172.98      141.74     28.88 o 
 -16   5   3       94.74      103.89     42.93 o 
 -15   5   3        1.31        5.67     20.43 o 
 -14   5   3      120.43      122.69     26.55 o 
 -13   5   3      165.04      149.50     23.47 o 
 -12   5   3     1014.72      995.20     49.26 o 
 -11   5   3      372.76      372.57     27.90 o 
 -10   5   3        5.28        0.07     15.31 o 
  -9   5   3      622.85      601.14     33.15 o 
  -8   5   3        3.86       10.48     12.62 o 
  -7   5   3        2.05        4.35     11.81 o 
  -6   5   3     1163.35     1199.10     30.71 o 
  -5   5   3      487.80      506.79     19.18 o 
  -4   5   3      414.72      384.50     14.62 o 
  -3   5   3      586.24      619.16     18.19 o 
  -2   5   3     1898.36     1983.14     46.85 o 
  -1   5   3     2233.57     2182.88     45.04 o 
   0   5   3      112.95       92.11      8.51 o 
   1   5   3      513.02      492.23     15.12 o 
   2   5   3     1145.25     1180.78     26.22 o 
   3   5   3     1301.29     1389.78     33.97 o 
   4   5   3     5733.37     5515.48    112.87 o 
   5   5   3     1886.55     1931.43     50.68 o 
   6   5   3     1093.54      993.76     30.30 o 
   7   5   3      855.54      825.73     28.30 o 
   8   5   3       11.54       21.02     12.06 o 
   9   5   3     2112.20     2026.94     45.74 o 
  10   5   3     1397.45     1387.82     35.93 o 
  11   5   3       74.13       78.82     17.02 o 
  12   5   3      775.39      824.42     39.69 o 
  13   5   3       47.64       29.70     16.89 o 
  14   5   3      432.02      396.09     50.03 o 
  15   5   3      322.17      316.45     27.75 o 
  16   5   3      182.21      221.28     26.42 o 
  17   5   3      425.49      414.05    103.33 o 
 -16   6   3       29.49       27.32     29.17 o 
 -15   6   3        0.79        4.73     19.84 o 
 -14   6   3       10.54       20.54     19.79 o 
 -13   6   3       44.58       36.80     21.19 o 
 -12   6   3       30.99       50.19     18.83 o 
 -11   6   3       49.98       45.11     30.27 o 
 -10   6   3       63.10       82.40     18.63 o 
  -9   6   3      127.75      122.05     19.11 o 
  -8   6   3      485.23      464.06     30.06 o 
  -7   6   3      559.51      552.37     25.29 o 
  -6   6   3       95.40       84.26     11.36 o 
  -5   6   3      775.82      802.73     23.73 o 
  -4   6   3      123.08      138.15     10.96 o 
  -3   6   3     2122.90     2162.58     46.45 o 
  -2   6   3        8.87       17.65      8.63 o 
  -1   6   3       77.76       94.37     10.03 o 
   0   6   3      119.35      130.16     13.15 o 
   1   6   3      150.47      163.86     17.24 o 
   2   6   3     3278.36     3499.20     71.09 o 
   3   6   3       66.54       74.59     11.32 o 
   4   6   3      252.27      273.72     22.32 o 
   5   6   3     1007.85      992.52     30.03 o 
   6   6   3      308.07      261.45     19.91 o 
   7   6   3      141.81      162.67     15.76 o 
   8   6   3        3.24        2.67     11.87 o 
   9   6   3       67.31       57.66     13.48 o 
  10   6   3        0.70       -4.88     11.36 o 
  11   6   3        2.95       15.23     13.24 o 
  12   6   3       73.14       42.18     25.77 o 
  13   6   3       34.42       57.09     18.97 o 
  14   6   3      191.76      192.44     23.81 o 
  15   6   3      280.33      255.50     26.60 o 
  16   6   3       71.66       55.17     20.49 o 
 -16   7   3      249.81      261.45     40.45 o 
 -15   7   3       28.89       39.02     22.75 o 
 -14   7   3       53.03       42.68     30.54 o 
 -13   7   3       68.24       46.84     21.25 o 
 -12   7   3      151.00      122.88     26.00 o 
 -11   7   3      161.30      224.79     26.04 o 
 -10   7   3      324.70      286.66     35.22 o 
  -9   7   3      261.83      298.83     35.64 o 
  -8   7   3      900.08      823.40     87.37 o 
  -7   7   3       76.84       91.50     12.19 o 
  -6   7   3       72.53       88.68     14.77 o 
  -5   7   3      755.44      781.84     30.16 o 
  -4   7   3      108.56      107.88     14.79 o 
  -3   7   3      734.28      733.93     23.39 o 
  -2   7   3      744.95      770.23     24.36 o 
  -1   7   3      970.68     1039.03     29.19 o 
   0   7   3      782.65      792.50     25.19 o 
   1   7   3      965.32      960.66     34.04 o 
   2   7   3      734.88      656.38     31.63 o 
   3   7   3     1050.49     1086.23     37.08 o 
   4   7   3      849.72      849.86     38.10 o 
   5   7   3     1121.32     1061.53     73.92 o 
   6   7   3      916.98      884.71     29.75 o 
   7   7   3       19.38       30.80     12.51 o 
   8   7   3      835.25      816.60     34.36 o 
   9   7   3      207.85      203.48     24.74 o 
  10   7   3      492.89      530.41     31.30 o 
  11   7   3      593.50      552.81     27.17 o 
  12   7   3      473.69      480.06     26.68 o 
  13   7   3      191.66      203.27     24.09 o 
  14   7   3       36.35       37.20     18.66 o 
  15   7   3      186.82      238.48     27.01 o 
 -15   8   3       12.66       33.02     28.07 o 
 -14   8   3       57.06       86.96     31.65 o 
 -13   8   3       21.16        1.25     19.60 o 
 -12   8   3      420.94      372.62     54.90 o 
 -11   8   3       10.25        6.78     19.68 o 
 -10   8   3       17.19       32.20     21.05 o 
  -9   8   3       27.73       33.43     16.90 o 
  -8   8   3      615.87      653.24     35.91 o 
  -7   8   3      255.31      253.02     16.01 o 
  -6   8   3        2.81        4.50     12.75 o 
  -5   8   3      222.12      227.83     18.47 o 
  -4   8   3       19.79        5.36     12.64 o 
  -3   8   3     2659.29     2727.29     90.48 o 
  -2   8   3       38.95       44.32     14.75 o 
  -1   8   3      619.80      655.47     28.55 o 
   0   8   3      647.60      669.30     34.10 o 
   1   8   3      463.70      497.56     25.82 o 
   2   8   3     1104.86     1089.58     38.94 o 
   3   8   3       63.54       80.33     23.67 o 
   4   8   3      146.57      143.65     17.71 o 
   5   8   3      169.11      197.98     43.16 o 
   6   8   3       63.78       62.17     23.80 o 
   7   8   3       22.08       18.85     18.38 o 
   8   8   3       39.51       19.52     19.39 o 
   9   8   3        3.40       42.10     19.65 o 
  10   8   3      208.07      238.71     28.31 o 
  11   8   3      579.14      557.21     32.57 o 
  12   8   3       15.29       30.43     19.21 o 
  13   8   3      178.80      164.46     30.54 o 
  14   8   3       41.51       70.31     33.57 o 
  15   8   3      345.59      372.63     57.37 o 
 -14   9   3       24.91       49.81     30.82 o 
 -13   9   3       73.11       99.61     32.75 o 
 -12   9   3        2.09       -1.65     23.39 o 
 -11   9   3      172.06       81.73     27.24 o 
 -10   9   3      417.22      394.61     38.25 o 
  -9   9   3       31.25       13.76     17.56 o 
  -8   9   3      500.25      543.95     26.71 o 
  -7   9   3      492.39      521.42     27.37 o 
  -6   9   3      232.04      225.26     20.29 o 
  -5   9   3      137.14      129.76     17.66 o 
  -4   9   3      805.69      817.34     33.56 o 
  -3   9   3      845.92      824.81     33.28 o 
  -2   9   3      281.30      285.19     20.85 o 
  -1   9   3       17.84       27.35     13.61 o 
   0   9   3      740.58      741.93     32.82 o 
   1   9   3      170.26      161.59     18.43 o 
   2   9   3       42.58       37.60     17.66 o 
   3   9   3      533.93      524.08     32.59 o 
   4   9   3       73.54       92.26     28.21 o 
   5   9   3       64.49       33.78     18.73 o 
   6   9   3      331.76      321.19     29.17 o 
   7   9   3      603.12      533.15     35.36 o 
   8   9   3      399.47      382.39     65.08 o 
   9   9   3       24.41       -7.83     19.52 o 
  10   9   3      252.77      271.99     30.63 o 
  11   9   3      479.28      476.85     38.31 o 
  12   9   3      109.09      115.49     23.22 o 
  13   9   3      531.74      555.18     36.42 o 
  14   9   3       43.71       45.91     28.59 o 
 -12  10   3        3.21        8.81     26.69 o 
 -11  10   3       10.28       14.86     23.94 o 
 -10  10   3       38.15       47.88     25.04 o 
  -9  10   3       42.48       20.77     16.57 o 
  -8  10   3      430.69      416.89     27.24 o 
  -7  10   3      113.16       79.25     25.87 o 
  -6  10   3       15.13       22.16     23.67 o 
  -5  10   3       32.48       16.66     17.58 o 
  -4  10   3       68.32       71.15     19.49 o 
  -3  10   3      163.26      152.28     21.89 o 
  -2  10   3       20.21       21.81     17.05 o 
  -1  10   3       53.92       42.32     18.35 o 
   0  10   3       41.15       35.46     27.79 o 
   1  10   3       12.66       36.49     18.92 o 
   2  10   3        6.42       -2.05     16.14 o 
   3  10   3        0.04      -19.26     19.26 o 
   4  10   3       62.95       65.90     20.76 o 
   5  10   3      119.12      120.11     23.22 o 
   6  10   3        0.31      -16.75     18.36 o 
   7  10   3      159.51      106.56     24.63 o 
   8  10   3      149.43      117.01     25.13 o 
   9  10   3       34.10       55.56     22.67 o 
  10  10   3       10.64       13.30     22.86 o 
  11  10   3       55.98       84.55     27.04 o 
  12  10   3        2.66       -9.63     19.59 o 
 -11  11   3      129.56      127.41     32.75 o 
 -10  11   3      164.08      229.77     35.50 o 
  -9  11   3       10.63       12.38     17.51 o 
  -8  11   3      272.55      250.41     35.50 o 
  -7  11   3       35.91       30.27     24.77 o 
  -6  11   3        0.84        1.40     17.91 o 
  -5  11   3      362.70      414.45     31.62 o 
  -4  11   3      296.65      261.68     26.78 o 
  -3  11   3      339.85      372.67     29.16 o 
  -2  11   3      157.71      145.94     22.94 o 
  -1  11   3       66.62       73.30     21.09 o 
   0  11   3      548.11      560.84     58.61 o 
   1  11   3      217.39      213.27     66.73 o 
   2  11   3      204.13      184.77     25.19 o 
   3  11   3     1088.97     1012.04     64.25 o 
   4  11   3       36.29       -0.18     20.56 o 
   5  11   3      232.80      248.77     63.02 o 
   6  11   3      306.72      337.10     32.10 o 
   7  11   3      161.35      185.88     59.85 o 
   8  11   3      728.49      730.35     45.28 o 
   9  11   3        1.08       16.38     23.93 o 
  10  11   3       53.79       75.02     26.56 o 
  11  11   3      142.38      197.15     32.21 o 
  -9  12   3       19.73       31.44     19.73 o 
  -8  12   3       12.21       37.70     27.79 o 
  -7  12   3       18.84       26.97     26.97 o 
  -6  12   3        8.42       25.87     25.32 o 
  -5  12   3       26.88       18.81     28.89 o 
  -4  12   3        1.10      -13.65     19.23 o 
  -3  12   3      121.82      172.26     31.65 o 
  -2  12   3       40.50       50.88     41.96 o 
  -1  12   3        0.74      -11.86     18.87 o 
   0  12   3       58.00       61.49     22.54 o 
   1  12   3       33.69        4.64     18.88 o 
   2  12   3       70.14       91.85     23.83 o 
   3  12   3       19.37       30.80     30.41 o 
   4  12   3        8.02        2.91     20.89 o 
   5  12   3       67.52       19.02     22.08 o 
   6  12   3        0.82      -21.00     21.00 o 
   7  12   3        0.95       37.49     24.08 o 
   8  12   3       14.51        5.88     22.34 o 
   9  12   3       30.56       54.43     26.07 o 
  -6  13   3       16.82       18.16     26.69 o 
  -5  13   3      118.88      112.27     30.54 o 
  -4  13   3        0.58      -13.61     24.77 o 
  -3  13   3      115.40      162.04     68.11 o 
  -2  13   3      147.54      189.84     37.42 o 
  -1  13   3       15.03        8.15     31.92 o 
   0  13   3      146.04      171.26     36.87 o 
   1  13   3      279.88      263.77     39.08 o 
   2  13   3      190.86      198.20     30.15 o 
   3  13   3      210.87      217.89     31.14 o 
   4  13   3       28.13        3.69     25.73 o 
   5  13   3       89.76       43.94     26.13 o 
   6  13   3      165.49      117.31     29.14 o 
 -17   0   4      191.48      224.27     43.48 o 
 -16   0   4      190.56      140.62     37.15 o 
 -15   0   4       46.49       67.97     29.72 o 
 -14   0   4     1665.39     1594.11     89.43 o 
 -13   0   4      237.60      261.70     35.77 o 
 -12   0   4     1027.29      941.11     60.54 o 
 -11   0   4      422.48      419.92     39.63 o 
 -10   0   4      527.82      528.07     42.65 o 
  -9   0   4      766.46      729.78     49.26 o 
  -8   0   4     1022.54     1135.11     59.16 o 
  -7   0   4     3399.93     3514.59    139.24 o 
  -6   0   4     3117.07     3123.85     87.66 o 
  -5   0   4      172.64      172.75     14.38 o 
  -4   0   4     6894.29     6925.74    188.22 o 
  -3   0   4      793.74      891.47     30.35 o 
  -2   0   4      645.03      574.82     22.76 o 
  -1   0   4     2480.90     2502.85     78.01 o 
   0   0   4        2.30       -7.78      7.78 o 
   1   0   4     7533.30     8017.07    231.70 o 
   2   0   4     3375.14     3484.52     94.96 o 
   3   0   4     6189.38     5588.07    209.14 o 
   4   0   4     9649.97     9891.19    255.48 o 
   5   0   4      227.74      236.80     30.82 o 
   6   0   4     1419.25     1328.14     48.25 o 
   7   0   4     2795.33     2894.35     88.52 o 
   8   0   4      239.68      212.35     47.19 o 
   9   0   4     1348.33     1266.10     72.92 o 
  10   0   4      592.56      591.36     51.73 o 
  11   0   4      190.16      230.05     37.70 o 
  12   0   4      114.80      118.33     34.67 o 
  13   0   4       53.91       50.91     32.20 o 
  14   0   4     1432.66     1485.14     92.19 o 
  15   0   4        4.39        4.68     30.82 o 
  17   0   4      691.67      653.55     58.89 o 
 -17   1   4        1.10       -9.49     21.62 o 
 -16   1   4        2.65       -7.97     20.04 o 
 -15   1   4       49.97       26.40     26.14 o 
 -14   1   4       96.08       58.85     20.28 o 
 -13   1   4      193.79      185.23     64.12 o 
 -12   1   4       17.06       25.95     16.20 o 
 -11   1   4       50.72       34.10     16.99 o 
 -10   1   4       21.86       23.64     16.22 o 
  -9   1   4        0.69       10.02     14.45 o 
  -8   1   4      121.56      147.38     17.89 o 
  -7   1   4        0.39       -7.41     10.84 o 
  -6   1   4        3.52        6.37      7.61 o 
  -5   1   4       85.37       96.53      8.51 o 
  -4   1   4        9.65       22.67      6.47 o 
  -3   1   4       78.04       97.05      7.27 o 
  -2   1   4        6.64       -2.60      5.36 o 
  -1   1   4      669.74      688.90     17.70 o 
   0   1   4      320.99      327.81     12.16 o 
   1   1   4      412.15      408.33     19.51 o 
   2   1   4      338.48      374.14     13.65 o 
   3   1   4        2.03       -0.79      6.83 o 
   4   1   4     1231.51     1358.32     32.53 o 
   5   1   4      482.40      513.98     20.58 o 
   6   1   4      456.15      514.08     23.24 o 
   7   1   4      315.99      321.89     17.30 o 
   8   1   4       55.11       67.13     14.53 o 
   9   1   4      161.72      127.18     17.36 o 
  10   1   4        0.97      -15.12     16.76 o 
  11   1   4        7.55       -5.80     17.35 o 
  12   1   4      575.47      523.41     52.01 o 
  13   1   4       28.57       24.49     20.82 o 
  14   1   4       57.39        8.33     38.11 o 
  15   1   4        3.03      -14.16     14.16 o 
  16   1   4      243.62      285.34     33.43 o 
  17   1   4       47.04       82.28     30.27 o 
 -17   2   4       37.30       35.77     23.12 o 
 -16   2   4       48.98       30.30     23.39 o 
 -15   2   4      482.76      492.51     40.73 o 
 -14   2   4      328.12      282.98     27.89 o 
 -13   2   4       47.01       42.47     18.29 o 
 -12   2   4      191.87      196.44     32.33 o 
 -11   2   4      151.03      149.50     20.13 o 
 -10   2   4      541.77      539.33     30.61 o 
  -9   2   4     2005.64     1981.83     64.39 o 
  -8   2   4      332.95      325.68     44.85 o 
  -7   2   4     2301.98     2306.12     55.82 o 
  -6   2   4     1150.81     1158.73     31.84 o 
  -5   2   4     2429.32     2423.29     48.86 o 
  -4   2   4     7048.39     7215.10    131.47 o 
  -3   2   4      396.34      501.63     13.78 o 
  -2   2   4     3609.27     3907.64     85.32 o 
  -1   2   4     6361.06     6419.08    117.01 o 
   0   2   4      708.92      707.38     18.16 o 
   1   2   4     6737.19     6949.67    127.33 o 
   2   2   4     1221.49     1246.50     28.82 o 
   3   2   4      817.60      787.17     22.00 o 
   4   2   4     1170.88     1142.76     29.05 o 
   5   2   4      278.66      293.43     17.47 o 
   6   2   4     2028.09     1901.66     44.74 o 
   7   2   4      323.99      327.85     18.01 o 
   8   2   4     1343.21     1289.58     42.71 o 
   9   2   4     4446.45     4308.22    130.50 o 
  10   2   4        1.58        2.85     16.24 o 
  11   2   4       47.35       28.47     33.02 o 
  12   2   4      620.63      589.13     30.36 o 
  13   2   4      231.60      217.25     21.94 o 
  14   2   4     1195.24     1234.74     47.31 o 
  15   2   4       12.80       19.46     19.95 o 
  16   2   4       63.61       51.43     23.26 o 
  17   2   4      403.59      400.11     49.53 o 
 -17   3   4       28.60      -21.25     21.25 o 
 -16   3   4        1.15      -11.07     19.75 o 
 -15   3   4      358.83      326.33     30.38 o 
 -14   3   4      473.88      450.29    100.85 o 
 -13   3   4      110.68       57.74     19.37 o 
 -12   3   4       93.19       71.21     18.69 o 
 -11   3   4       35.33       36.78     16.25 o 
 -10   3   4       10.15       -5.60     14.54 o 
  -9   3   4        0.92       -1.04     13.88 o 
  -8   3   4        3.14       -5.18     13.09 o 
  -7   3   4       18.24        9.29      9.44 o 
  -6   3   4      366.53      373.66     32.36 o 
  -5   3   4       45.83       57.53      7.67 o 
  -4   3   4      110.77       98.94     15.17 o 
  -3   3   4     1512.80     1587.55     39.85 o 
  -2   3   4     2638.58     2873.46     65.35 o 
  -1   3   4     1657.98     1926.70     47.45 o 
   0   3   4      183.96      197.82      8.32 o 
   1   3   4      403.48      494.60     15.47 o 
   2   3   4      266.00      265.25     10.54 o 
   3   3   4      294.04      310.39     12.39 o 
   4   3   4      492.58      503.09     25.86 o 
   5   3   4        8.90       -1.06     11.05 o 
   6   3   4     1130.12     1101.53     55.78 o 
   7   3   4       47.29       29.12     11.96 o 
   8   3   4      335.72      315.83     16.74 o 
   9   3   4       31.43       28.52     12.46 o 
  10   3   4      405.50      390.52     21.23 o 
  11   3   4       23.13       21.25     14.56 o 
  12   3   4       32.19       42.64     15.68 o 
  13   3   4      169.80      188.16     39.68 o 
  14   3   4       10.17       22.40     20.23 o 
  15   3   4       55.81       79.34     41.28 o 
  16   3   4      199.78      176.42     29.33 o 
  17   3   4        1.44        0.55     47.88 o 
 -17   4   4      191.42      178.78     28.66 o 
 -16   4   4      188.55      194.44     41.96 o 
 -15   4   4      236.68      291.19     40.73 o 
 -14   4   4        9.23       26.37     21.05 o 
 -13   4   4        1.25      -16.44     16.44 o 
 -12   4   4      134.49      171.13     22.33 o 
 -11   4   4      556.98      529.54     32.15 o 
 -10   4   4      803.32      735.97     35.30 o 
  -9   4   4     1694.32     1599.89     81.45 o 
  -8   4   4      251.20      257.11     20.31 o 
  -7   4   4      765.17      770.11     31.30 o 
  -6   4   4     1375.67     1343.85     35.19 o 
  -5   4   4       27.33       32.19      6.65 o 
  -4   4   4     4824.15     5038.49    140.39 o 
  -3   4   4      777.30      802.86     37.35 o 
  -2   4   4     2109.78     2053.15     81.99 o 
  -1   4   4     2402.13     2466.36     75.61 o 
   0   4   4      744.59      807.41     18.52 o 
   1   4   4     4865.82     5020.07     84.11 o 
   2   4   4      879.62      820.89     20.83 o 
   3   4   4      538.15      549.18     21.42 o 
   4   4   4      812.64      813.21     22.38 o 
   5   4   4       46.44       51.20     11.17 o 
   6   4   4      323.82      325.86     20.31 o 
   7   4   4     2915.35     2585.22     58.26 o 
   8   4   4     1142.57     1092.24     30.37 o 
   9   4   4      359.21      382.07     18.94 o 
  10   4   4      381.22      391.72     21.65 o 
  11   4   4      667.47      632.50     27.47 o 
  12   4   4      555.74      597.01     32.07 o 
  13   4   4       19.60       47.36     22.01 o 
  14   4   4      549.77      590.35     41.15 o 
  15   4   4       50.87       58.58     68.93 o 
  16   4   4        1.34        6.70     25.18 o 
 -16   5   4        3.37      -13.58     39.63 o 
 -15   5   4      152.55      117.82     24.39 o 
 -14   5   4      128.98      121.20     32.06 o 
 -13   5   4        2.71       -4.29     17.43 o 
 -12   5   4       15.92       15.59     15.98 o 
 -11   5   4      695.82      643.81     45.95 o 
 -10   5   4        0.88       -5.63     14.91 o 
  -9   5   4      291.56      297.45     22.51 o 
  -8   5   4       60.01       51.02     24.22 o 
  -7   5   4      312.75      317.30     16.13 o 
  -6   5   4      513.82      519.23     29.44 o 
  -5   5   4        1.39       -0.95      8.38 o 
  -4   5   4      322.80      369.24     26.55 o 
  -3   5   4       43.80       66.40     18.39 o 
  -2   5   4      103.15      109.21     19.64 o 
  -1   5   4        1.73       13.78      5.73 o 
   0   5   4      110.87      103.65      8.15 o 
   1   5   4      283.31      302.98     12.39 o 
   2   5   4       22.45       20.23      7.92 o 
   3   5   4     1243.98     1225.51     34.82 o 
   4   5   4       30.96       28.80     13.23 o 
   5   5   4      108.46      132.81     13.49 o 
   6   5   4      405.95      381.11     19.49 o 
   7   5   4     2176.70     2053.61     62.80 o 
   8   5   4      980.15      916.26     31.26 o 
   9   5   4      165.75      153.48     14.81 o 
  10   5   4        5.58        3.12     11.41 o 
  11   5   4      343.33      336.65     21.69 o 
  12   5   4      224.91      285.87     30.06 o 
  13   5   4      314.42      329.27     50.36 o 
  14   5   4       54.25       41.90     39.49 o 
  15   5   4       33.26       49.18     23.33 o 
  16   5   4       24.48        0.29     22.88 o 
 -16   6   4      227.44      215.26     34.53 o 
 -15   6   4      124.71      125.42     40.59 o 
 -14   6   4      219.67      216.50     27.36 o 
 -13   6   4       60.35       60.92     31.78 o 
 -12   6   4      332.93      365.91     28.76 o 
 -11   6   4      363.28      382.10     27.90 o 
 -10   6   4      913.75      922.13     42.24 o 
  -9   6   4      565.10      605.85     32.13 o 
  -8   6   4       32.99       37.00     18.02 o 
  -7   6   4       16.70       14.35     12.80 o 
  -6   6   4       17.81       36.67      9.58 o 
  -5   6   4      970.86      974.66     25.78 o 
  -4   6   4     1658.14     1658.91     37.21 o 
  -3   6   4      787.17      811.21     21.70 o 
  -2   6   4      305.39      289.75     13.08 o 
  -1   6   4      593.40      582.17     18.76 o 
   0   6   4      258.27      270.51     13.39 o 
   1   6   4     1395.29     1479.63     48.76 o 
   2   6   4      746.65      690.13     25.18 o 
   3   6   4     1381.66     1404.88     36.97 o 
   4   6   4     2830.86     2773.80     68.97 o 
   5   6   4     1477.80     1399.68     38.00 o 
   6   6   4      566.18      548.63     23.23 o 
   7   6   4      687.74      759.26     28.16 o 
   8   6   4      377.60      355.67     20.76 o 
   9   6   4       67.79       87.62     20.01 o 
  10   6   4       47.67       50.10     13.97 o 
  11   6   4      352.42      354.91     26.61 o 
  12   6   4      434.73      447.62     29.10 o 
  13   6   4      210.57      195.99     28.21 o 
  14   6   4      362.61      377.10     35.73 o 
  15   6   4        1.24       18.37     22.40 o 
 -15   7   4       39.47       51.69     22.45 o 
 -14   7   4       33.72       12.16     20.97 o 
 -13   7   4       70.92       79.61     21.04 o 
 -12   7   4        1.31       -9.44     16.59 o 
 -11   7   4      214.82      167.53     21.99 o 
 -10   7   4      384.44      431.97     29.40 o 
  -9   7   4      198.76      245.62     22.94 o 
  -8   7   4       76.68       81.45     17.54 o 
  -7   7   4      406.09      398.12     26.11 o 
  -6   7   4       34.13       18.03     19.26 o 
  -5   7   4      225.11      232.92     17.74 o 
  -4   7   4       98.66      106.04     10.13 o 
  -3   7   4        1.22       -0.16      8.54 o 
  -2   7   4      113.84      113.69     12.71 o 
  -1   7   4      819.14      820.23     24.58 o 
   0   7   4      147.04      132.05     15.34 o 
   1   7   4        0.19       -8.61     15.84 o 
   2   7   4      314.66      275.04     19.67 o 
   3   7   4     1659.02     1643.56     73.57 o 
   4   7   4       24.51       41.62     12.13 o 
   5   7   4      228.58      247.57     17.29 o 
   6   7   4       54.63       45.06     13.02 o 
   7   7   4      115.30      120.02     15.05 o 
   8   7   4     2071.97     1989.45     51.09 o 
   9   7   4       27.68       38.52     15.79 o 
  10   7   4      177.36      221.76     21.76 o 
  11   7   4      526.31      545.70     27.68 o 
  12   7   4      180.16      176.77     19.90 o 
  13   7   4       70.46       96.53     25.15 o 
  14   7   4       31.33       -7.49     20.50 o 
  15   7   4       20.17       46.16     24.78 o 
 -14   8   4       87.91       95.70     22.97 o 
 -13   8   4      125.09      121.39     23.37 o 
 -12   8   4       81.51       70.33     46.92 o 
 -11   8   4      186.64      209.15     24.73 o 
 -10   8   4       83.18      121.46     20.40 o 
  -9   8   4      109.96      127.49     19.80 o 
  -8   8   4      389.18      399.33     28.15 o 
  -7   8   4      443.68      515.92     38.53 o 
  -6   8   4      218.13      252.25     28.06 o 
  -5   8   4      890.54      938.17     38.23 o 
  -4   8   4      196.99      215.69     16.87 o 
  -3   8   4      989.39      974.10     39.25 o 
  -2   8   4      769.26      789.61     32.27 o 
  -1   8   4      413.34      444.59     24.13 o 
   0   8   4      271.91      298.68     20.05 o 
   1   8   4       33.12       53.77     14.60 o 
   2   8   4     1233.42     1184.23     40.96 o 
   3   8   4       49.57       56.67     14.57 o 
   4   8   4      149.24      146.53     17.68 o 
   5   8   4      814.97      768.03     40.15 o 
   6   8   4      658.08      712.02     32.88 o 
   7   8   4      261.97      249.71     26.08 o 
   8   8   4      127.66      122.74     25.68 o 
   9   8   4       32.33       31.69     18.99 o 
  10   8   4       55.78       64.86     18.22 o 
  11   8   4      204.85      205.75     20.95 o 
  12   8   4      203.15      183.07     27.72 o 
  13   8   4      658.05      652.62     45.43 o 
  14   8   4       14.99        7.15     36.05 o 
 -13   9   4        9.56       -4.95     23.39 o 
 -12   9   4       30.35       27.65     19.60 o 
 -11   9   4       39.72       38.07     19.64 o 
 -10   9   4        4.15       -8.31     16.65 o 
  -9   9   4       15.72       -3.42     24.08 o 
  -8   9   4       13.21       18.84     24.63 o 
  -7   9   4        4.59       15.65     14.86 o 
  -6   9   4      329.42      323.40     24.35 o 
  -5   9   4       97.71       90.04     22.56 o 
  -4   9   4       98.07       73.36     16.71 o 
  -3   9   4       27.66       40.76     14.20 o 
  -2   9   4      501.10      463.54     24.81 o 
  -1   9   4      172.06      149.25     22.01 o 
   0   9   4       97.53      112.11     16.78 o 
   1   9   4       25.53       46.54     14.57 o 
   2   9   4       74.39       72.97     15.93 o 
   3   9   4      527.31      489.84     27.01 o 
   4   9   4        1.34       -2.77     16.79 o 
   5   9   4       29.19       23.02     18.63 o 
   6   9   4       26.91       39.58     19.96 o 
   7   9   4      165.08      209.42     42.52 o 
   8   9   4      257.82      251.69     28.86 o 
   9   9   4       40.11       28.79     21.45 o 
  10   9   4      102.18      109.02     26.58 o 
  11   9   4      139.52      121.30     28.70 o 
  12   9   4      139.07      113.48     42.24 o 
  13   9   4       18.13        3.58     37.42 o 
 -12  10   4        1.42       33.85     25.87 o 
 -11  10   4       68.32       78.15     27.24 o 
 -10  10   4      194.02      230.88     32.20 o 
  -9  10   4       14.89       23.94     20.36 o 
  -8  10   4      322.80      345.63     33.85 o 
  -7  10   4      127.60      135.89     17.54 o 
  -6  10   4      400.65      424.33     36.32 o 
  -5  10   4      140.00      178.32     25.59 o 
  -4  10   4       25.92       46.78     20.64 o 
  -3  10   4      581.04      605.12     41.00 o 
  -2  10   4       90.11      126.94     32.88 o 
  -1  10   4      176.21      197.43     53.25 o 
   0  10   4      863.99      821.18     40.77 o 
   1  10   4       16.90        3.10     41.55 o 
   2  10   4      218.59      233.46     40.31 o 
   3  10   4      123.45      100.10     21.63 o 
   4  10   4      119.27       85.35     21.46 o 
   5  10   4      314.35      293.73     28.88 o 
   6  10   4        1.86       14.18     18.43 o 
   7  10   4      214.23      212.18     28.48 o 
   8  10   4      171.24      211.03     28.23 o 
   9  10   4      104.88       89.83     26.05 o 
  10  10   4      880.78      846.48     50.59 o 
  11  10   4       79.38       68.98     26.02 o 
 -10  11   4        5.87       15.69     23.67 o 
  -9  11   4       22.33       -2.20     21.19 o 
  -8  11   4      117.64      132.91     26.69 o 
  -7  11   4        1.64        8.69     14.06 o 
  -6  11   4        0.43       -1.93     19.81 o 
  -5  11   4        2.63       -6.60     20.36 o 
  -4  11   4        7.71       -4.95     20.36 o 
  -3  11   4        0.01       17.89     20.36 o 
  -2  11   4       16.46       29.72     21.19 o 
  -1  11   4       14.10       11.78     17.46 o 
   0  11   4        0.34       26.50     25.59 o 
   1  11   4       19.70       22.06     18.03 o 
   2  11   4       22.84       26.80     18.85 o 
   3  11   4      291.47      276.76     28.76 o 
   4  11   4       15.73       31.45     49.67 o 
   5  11   4       68.20       61.34     22.11 o 
   6  11   4        1.38        2.48     21.26 o 
   7  11   4      136.21      106.52     25.96 o 
   8  11   4      129.20      157.10     28.67 o 
   9  11   4        3.33      -19.28     22.94 o 
  10  11   4        0.35      -10.88     30.54 o 
  -8  12   4      555.15      634.86     50.77 o 
  -7  12   4       48.91       26.69     24.77 o 
  -6  12   4       22.46        7.43     22.56 o 
  -5  12   4      131.42      132.09     27.79 o 
  -4  12   4       84.44      101.27     26.97 o 
  -3  12   4      121.17      110.90     26.97 o 
  -2  12   4       79.98       63.02     25.04 o 
  -1  12   4      119.00       90.81     26.14 o 
   0  12   4      237.43      187.95     33.30 o 
   1  12   4       45.28       24.17     20.43 o 
   2  12   4      410.87      431.85     34.54 o 
   3  12   4      271.91      235.56     29.46 o 
   4  12   4       11.14       49.28     22.15 o 
   5  12   4      395.56      380.48     59.30 o 
   6  12   4       97.37       44.22     25.19 o 
   7  12   4       48.77       57.92     26.72 o 
   8  12   4      133.84      101.76     28.36 o 
  -4  13   4        9.47      -23.39     23.39 o 
  -3  13   4      113.26      115.85     29.17 o 
  -2  13   4       37.63       36.87     25.32 o 
  -1  13   4        7.00       14.03     23.39 o 
   0  13   4       47.86       38.25     27.24 o 
   1  13   4        0.89       15.41     27.24 o 
   2  13   4       15.14      -21.19     26.69 o 
   3  13   4        2.72      -17.09     19.74 o 
   4  13   4       19.24       11.16     23.87 o 
 -17   1   5      179.78      160.55     28.11 o 
 -16   1   5       24.25       17.06     21.03 o 
 -15   1   5      843.80      805.78     44.46 o 
 -14   1   5       99.03      125.08     28.48 o 
 -13   1   5      115.36      119.76     21.01 o 
 -12   1   5     1298.58     1314.19     80.77 o 
 -11   1   5      524.37      521.19     61.78 o 
 -10   1   5     1087.37     1127.78     45.10 o 
  -9   1   5      558.84      571.36     37.15 o 
  -8   1   5      121.26      124.01     17.00 o 
  -7   1   5     1191.61     1130.65     41.22 o 
  -6   1   5      724.19      824.79     26.46 o 
  -5   1   5      862.05      869.40     26.49 o 
  -4   1   5      857.87      880.39     22.84 o 
  -3   1   5       75.18       89.24      8.77 o 
  -2   1   5      755.04      713.34     29.51 o 
  -1   1   5     1531.45     1602.71     34.83 o 
   0   1   5     2150.66     2263.66     63.75 o 
   1   1   5     1383.66     1413.84     32.60 o 
   2   1   5      213.05      222.87     13.67 o 
   3   1   5     2003.29     2038.52     52.41 o 
   4   1   5      272.98      242.35     22.43 o 
   5   1   5        3.90       -3.03     14.29 o 
   6   1   5     2603.58     2507.63    100.03 o 
   7   1   5        3.86      -16.40     17.34 o 
   8   1   5      314.05      277.85     25.96 o 
   9   1   5     1064.81     1062.41     50.22 o 
  10   1   5       11.95        5.00     19.07 o 
  11   1   5     1235.19     1196.60     55.45 o 
  12   1   5      102.06       88.32     23.53 o 
  13   1   5        3.11      -13.76     20.72 o 
  14   1   5      477.29      570.25     64.12 o 
  15   1   5      123.30      172.42     23.83 o 
  16   1   5      410.07      386.51     37.41 o 
 -16   2   5        1.19      -18.11     19.26 o 
 -15   2   5      143.39      120.39     23.66 o 
 -14   2   5       92.27       90.34     20.72 o 
 -13   2   5        7.07       -3.12     16.53 o 
 -12   2   5       89.97       93.80     22.29 o 
 -11   2   5        2.95        4.56     14.72 o 
 -10   2   5       76.81       74.26     16.37 o 
  -9   2   5        0.21      -13.02     13.02 o 
  -8   2   5     1258.30     1275.60     76.78 o 
  -7   2   5      120.13      110.61     15.93 o 
  -6   2   5        0.76       -8.48      8.48 o 
  -5   2   5       16.41       31.32      8.49 o 
  -4   2   5       75.59       79.16      8.30 o 
  -3   2   5      199.17      212.79     10.58 o 
  -2   2   5        1.30       -1.97      6.35 o 
  -1   2   5      503.92      522.92     18.31 o 
   0   2   5      365.51      346.23     16.05 o 
   1   2   5        9.48        0.53      7.45 o 
   2   2   5       37.81       30.58      8.79 o 
   3   2   5      275.54      296.10     20.73 o 
   4   2   5     1053.39     1086.72     42.12 o 
   5   2   5       44.55       51.79     18.02 o 
   6   2   5       82.76       66.46     18.10 o 
   7   2   5       74.83       72.62     18.48 o 
   8   2   5      568.56      540.65     69.35 o 
   9   2   5      106.23      106.36     21.50 o 
  10   2   5       11.80      -10.07     16.62 o 
  11   2   5        7.81       -3.59     18.19 o 
  12   2   5        3.66      -16.99     20.09 o 
  13   2   5       40.22       34.41     17.08 o 
  14   2   5       79.73       79.42     20.19 o 
  15   2   5       20.79       32.52     19.36 o 
  16   2   5       41.82       62.91     24.61 o 
 -16   3   5        0.87        2.38     21.21 o 
 -15   3   5      792.37      746.84     43.60 o 
 -14   3   5      230.93      157.22     31.10 o 
 -13   3   5       74.19       77.47     19.07 o 
 -12   3   5      669.47      686.80     47.06 o 
 -11   3   5       23.18       19.99     15.47 o 
 -10   3   5      204.71      225.85     21.21 o 
  -9   3   5      115.75      116.50     16.19 o 
  -8   3   5      302.52      316.94     21.43 o 
  -7   3   5     2968.38     3008.89     69.57 o 
  -6   3   5     1696.16     1657.62     41.06 o 
  -5   3   5     2385.20     2384.43    106.77 o 
  -4   3   5     1156.85     1247.78     40.16 o 
  -3   3   5       48.12       53.28     15.96 o 
  -2   3   5      670.01      673.84     29.02 o 
  -1   3   5     1970.68     1988.17     92.46 o 
   0   3   5      313.29      318.18     15.75 o 
   1   3   5     1027.73     1022.62     26.10 o 
   2   3   5        4.23        8.40      8.64 o 
   3   3   5      828.43      811.21     24.63 o 
   4   3   5      618.98      592.69     39.63 o 
   5   3   5       49.32       53.89     16.76 o 
   6   3   5     2240.66     2067.43     70.07 o 
   7   3   5     1026.34      917.90     42.98 o 
   8   3   5      308.00      288.51     26.94 o 
   9   3   5      792.19      859.59     43.36 o 
  10   3   5        2.21       18.01     14.31 o 
  11   3   5      524.54      616.07     57.61 o 
  12   3   5      151.19      173.77     21.38 o 
  13   3   5      193.94      213.81     23.27 o 
  14   3   5      297.41      311.02     27.81 o 
  15   3   5       68.33       80.85     25.11 o 
  16   3   5      111.44      127.94     28.17 o 
 -16   4   5       26.91       25.60     20.82 o 
 -15   4   5       87.16      115.02     23.74 o 
 -14   4   5        9.05       11.11     20.50 o 
 -13   4   5       57.23       42.60     18.01 o 
 -12   4   5       11.55       -3.70     17.47 o 
 -11   4   5       10.28       -0.96     14.38 o 
 -10   4   5       13.50        9.73     14.25 o 
  -9   4   5      100.40       91.65     15.75 o 
  -8   4   5      171.01      189.77     16.99 o 
  -7   4   5        1.33        1.71      7.91 o 
  -6   4   5      418.54      400.39     40.45 o 
  -5   4   5      223.94      224.27     33.85 o 
  -4   4   5      420.62      446.89     41.83 o 
  -3   4   5      529.31      536.72     25.30 o 
  -2   4   5      388.39      402.50     23.81 o 
  -1   4   5       68.06       59.87     14.40 o 
   0   4   5      816.98      859.89     21.26 o 
   1   4   5        2.01       -2.98      6.81 o 
   2   4   5       58.18       66.18     11.85 o 
   3   4   5       31.03       15.56     11.48 o 
   4   4   5      137.45      122.59     14.61 o 
   5   4   5       73.32       40.57     15.15 o 
   6   4   5       42.65       53.53     13.97 o 
   7   4   5      101.09       87.89     15.56 o 
   8   4   5      345.29      353.65     22.98 o 
   9   4   5      644.95      650.00     43.19 o 
  10   4   5      268.24      258.40     31.72 o 
  11   4   5       42.61       39.50     16.89 o 
  12   4   5        2.31        5.48     15.67 o 
  13   4   5      299.95      255.53     31.04 o 
  14   4   5        5.61      -19.24     19.24 o 
  15   4   5        0.03        7.81     44.17 o 
  16   4   5        4.04       28.21     30.96 o 
 -15   5   5       54.28       57.05     21.81 o 
 -14   5   5       84.16       86.87     21.20 o 
 -13   5   5      426.21      380.87     28.89 o 
 -12   5   5      483.27      510.92     32.08 o 
 -11   5   5       61.97       52.15     25.18 o 
 -10   5   5      792.77      737.13     35.63 o 
  -9   5   5      793.81      838.74     65.91 o 
  -8   5   5       23.88       18.73     27.52 o 
  -7   5   5      182.01      197.84     10.96 o 
  -6   5   5     1768.80     1652.73     88.33 o 
  -5   5   5       57.77       44.85     28.62 o 
  -4   5   5        7.31        5.23     23.39 o 
  -3   5   5     1607.68     1521.74     83.65 o 
  -2   5   5     1711.18     1815.04     57.77 o 
  -1   5   5       68.17       85.24     15.42 o 
   0   5   5      114.30      102.49     10.01 o 
   1   5   5      668.83      661.16     17.32 o 
   2   5   5       29.01       41.03     12.43 o 
   3   5   5      460.51      497.34     27.78 o 
   4   5   5     2485.52     2446.38     62.79 o 
   5   5   5     1710.15     1625.01     47.60 o 
   6   5   5       59.39       54.91     14.78 o 
   7   5   5       56.13       59.60     15.47 o 
   8   5   5      709.24      663.58     43.82 o 
   9   5   5       92.74      119.57     17.96 o 
  10   5   5        3.47      -10.05     13.97 o 
  11   5   5      957.64      989.12     42.16 o 
  12   5   5      174.81      198.14     53.94 o 
  13   5   5        6.83        5.87     19.76 o 
  14   5   5      183.56      213.09     43.89 o 
  15   5   5      108.52      182.37     31.04 o 
 -15   6   5       18.60        5.77     19.55 o 
 -14   6   5       44.04       32.20     29.44 o 
 -13   6   5      105.12      105.04     21.45 o 
 -12   6   5       32.87       22.50     16.78 o 
 -11   6   5        6.52       -0.48     14.46 o 
 -10   6   5      200.79      195.63     33.57 o 
  -9   6   5      384.06      378.48     24.43 o 
  -8   6   5        5.95       -0.28     18.99 o 
  -7   6   5       22.47       20.91     25.32 o 
  -6   6   5       45.30       22.56     27.79 o 
  -5   6   5     1672.87     1636.49     90.81 o 
  -4   6   5      438.90      413.32     42.65 o 
  -3   6   5      352.56      338.75     42.65 o 
  -2   6   5      268.48      334.62     41.83 o 
  -1   6   5      509.48      529.44     50.36 o 
   0   6   5      577.88      572.87     17.95 o 
   1   6   5      145.24      139.60     11.06 o 
   2   6   5       10.15       -0.44     10.97 o 
   3   6   5      274.01      289.80     18.86 o 
   4   6   5      209.99      239.46     18.03 o 
   5   6   5        2.77        9.06     12.52 o 
   6   6   5      343.00      311.77     22.64 o 
   7   6   5       12.26        2.44     13.30 o 
   8   6   5      157.26      176.52     19.21 o 
   9   6   5      120.53       88.53     28.85 o 
  10   6   5       55.47       43.77     15.93 o 
  11   6   5       33.96       37.85     20.17 o 
  12   6   5      172.26      195.13     43.20 o 
  13   6   5      417.31      501.63     39.11 o 
  14   6   5      114.59      128.95     28.28 o 
 -14   7   5       77.42       48.50     21.60 o 
 -13   7   5       64.76      101.11     21.04 o 
 -12   7   5      303.73      316.91     26.67 o 
 -11   7   5      462.78      474.22     30.39 o 
 -10   7   5      175.87      201.86     20.53 o 
  -9   7   5      531.88      531.36     68.11 o 
  -8   7   5      356.52      402.26     31.92 o 
  -7   7   5      317.71      290.31     43.20 o 
  -6   7   5       28.42       30.82     29.44 o 
  -5   7   5        2.04       30.54     28.62 o 
  -4   7   5      398.14      436.43     47.61 o 
  -3   7   5      151.99      112.82     30.82 o 
  -2   7   5      910.85      861.86     62.19 o 
  -1   7   5     1145.27     1042.03     29.29 o 
   0   7   5      313.61      296.01     21.12 o 
   1   7   5       57.86       48.07     14.45 o 
   2   7   5      179.65      199.55     16.29 o 
   3   7   5      263.14      282.94     19.24 o 
   4   7   5      145.91      155.18     21.28 o 
   5   7   5      653.40      693.64     42.92 o 
   6   7   5      531.94      515.62     26.68 o 
   7   7   5      329.47      315.26     23.03 o 
   8   7   5       13.90       31.51     15.47 o 
   9   7   5      697.71      658.27     32.51 o 
  10   7   5       25.29       10.27     18.88 o 
  11   7   5        9.65       -3.01     19.06 o 
  12   7   5      166.66      159.99     27.42 o 
  13   7   5       20.77        3.11     22.31 o 
  14   7   5      146.38      113.80     34.40 o 
 -13   8   5        9.61       20.04     27.52 o 
 -12   8   5        9.22        2.63     16.99 o 
 -11   8   5       19.73       11.27     30.13 o 
 -10   8   5      147.31      167.59     23.53 o 
  -9   8   5       46.21       24.38     14.39 o 
  -8   8   5       37.38       38.79     13.55 o 
  -7   8   5        0.97        5.50     30.54 o 
  -6   8   5      165.46      147.22     38.53 o 
  -5   8   5      365.29      352.23     46.23 o 
  -4   8   5      138.09       92.46     33.02 o 
  -3   8   5        0.02       -8.81     26.14 o 
  -2   8   5       37.02       30.58     11.66 o 
  -1   8   5      303.70      291.18     20.48 o 
   0   8   5      226.56      232.96     32.20 o 
   1   8   5        4.25       14.21     14.36 o 
   2   8   5        0.18      -14.23     14.23 o 
   3   8   5       59.91       61.59     21.88 o 
   4   8   5       67.48       77.14     18.81 o 
   5   8   5       88.12       78.72     15.66 o 
   6   8   5        5.81       24.88     14.62 o 
   7   8   5       13.60        6.51     13.78 o 
   8   8   5        8.99       22.84     17.80 o 
   9   8   5       37.20       31.92     19.27 o 
  10   8   5       63.96       43.88     21.21 o 
  11   8   5      124.94      125.70     40.04 o 
  12   8   5       13.66       -0.41     20.36 o 
  13   8   5       61.58       84.09     25.73 o 
 -12   9   5        9.86        0.80     37.84 o 
 -11   9   5      207.58      209.54     23.82 o 
 -10   9   5        1.53       -3.04     20.36 o 
  -9   9   5      282.73      301.20     24.12 o 
  -8   9   5      228.37      232.96     20.18 o 
  -7   9   5       78.22       99.14     15.44 o 
  -6   9   5      322.38      315.73     43.48 o 
  -5   9   5      295.15      307.97     20.90 o 
  -4   9   5      320.21      342.87     30.68 o 
  -3   9   5      757.12      818.12     34.72 o 
  -2   9   5       57.91       22.80     26.28 o 
  -1   9   5      298.46      317.16     41.41 o 
   0   9   5      663.62      630.89     33.29 o 
   1   9   5        1.30      -12.19     14.45 o 
   2   9   5      552.99      519.08     32.16 o 
   3   9   5       88.42      123.35     20.41 o 
   4   9   5       27.20       33.07     17.81 o 
   5   9   5       76.86      111.45     26.69 o 
   6   9   5       17.92        8.53     23.67 o 
   7   9   5      447.02      402.86     43.20 o 
   8   9   5       96.06      136.76     33.85 o 
   9   9   5        2.35        1.10     28.62 o 
  10   9   5      475.46      635.11     58.06 o 
  11   9   5       58.82       61.64     35.22 o 
  12   9   5       86.20       93.01     42.38 o 
 -10  10   5       37.60       64.94     21.19 o 
  -9  10   5      249.80      268.17     34.26 o 
  -8  10   5       16.92       11.47     35.22 o 
  -7  10   5        2.98       -1.89     13.51 o 
  -6  10   5       14.28       12.25     18.71 o 
  -5  10   5      154.98      127.04     36.74 o 
  -4  10   5       66.14       79.46     16.24 o 
  -3  10   5        7.20       -7.42     36.32 o 
  -2  10   5       68.25       87.49     34.12 o 
  -1  10   5       16.08       23.48     15.67 o 
   0  10   5      229.16      228.30     23.49 o 
   1  10   5       43.57       12.38     19.54 o 
   2  10   5        9.83        4.95     19.54 o 
   3  10   5      379.00      410.29     37.97 o 
   4  10   5       44.42       36.60     24.49 o 
   5  10   5        0.02       49.26     25.32 o 
   6  10   5       18.93       40.73     26.14 o 
   7  10   5       23.10       11.01     27.24 o 
   8  10   5        0.11       34.67     29.99 o 
   9  10   5       95.00       63.02     34.95 o 
  10  10   5        0.10       -1.38     33.30 o 
  -8  11   5      216.89      219.32     26.14 o 
  -7  11   5       22.62       39.35     17.89 o 
  -6  11   5       76.68       78.98     18.44 o 
  -5  11   5       80.00       99.61     20.64 o 
  -4  11   5      298.21      338.20     29.17 o 
  -3  11   5      227.47      225.37     25.87 o 
  -2  11   5       28.67       18.44     18.71 o 
  -1  11   5       55.69       64.67     21.46 o 
   0  11   5       47.71       54.49     23.67 o 
   1  11   5       77.43        8.26     22.56 o 
   2  11   5      693.35      693.73     49.53 o 
   3  11   5      161.67      201.71     30.54 o 
   4  11   5       62.50       64.12     27.52 o 
   5  11   5      153.37      158.23     32.20 o 
   6  11   5       51.88       75.95     31.37 o 
   7  11   5      421.92      480.74     48.98 o 
   8  11   5        7.45       21.19     30.54 o 
  -6  12   5        8.69       -4.40     17.61 o 
  -5  12   5       92.04      110.07     22.29 o 
  -4  12   5        1.40       -2.20     19.54 o 
  -3  12   5       32.32       27.24     20.91 o 
  -2  12   5        2.45       -0.28     20.64 o 
  -1  12   5       20.17       59.99     23.39 o 
   0  12   5        0.19        7.15     23.12 o 
   1  12   5        0.01      -21.74     21.74 o 
   2  12   5        3.36      -22.84     22.84 o 
   3  12   5        1.84      -22.01     24.77 o 
   4  12   5        8.96        4.13     24.49 o 
   5  12   5        8.93       65.77     31.10 o 
 -15   0   6      763.11      701.71     58.89 o 
 -14   0   6      154.43      127.96     31.65 o 
 -13   0   6      305.96      297.74     37.15 o 
 -12   0   6       43.46       56.41     24.77 o 
 -11   0   6       41.01       43.75     22.84 o 
 -10   0   6      817.23      785.91     52.28 o 
  -9   0   6        4.49      -18.99     18.99 o 
  -8   0   6      807.67      824.71     48.98 o 
  -7   0   6      806.50      834.07     48.98 o 
  -6   0   6       23.81       19.26     18.16 o 
  -5   0   6      450.11      477.99     36.05 o 
  -4   0   6      144.52      157.40     23.12 o 
  -3   0   6      151.51      165.11     23.12 o 
  -2   0   6     1805.07     1826.92     80.08 o 
  -1   0   6      767.42      780.41     44.30 o 
   0   0   6      325.57      329.11     28.89 o 
   1   0   6      244.07      247.39     27.52 o 
   2   0   6      113.20      117.50     23.39 o 
   3   0   6     5164.59     4953.78    192.08 o 
   4   0   6      483.18      528.34     42.65 o 
   5   0   6      251.80      268.02     33.02 o 
   6   0   6      102.48      101.82     26.97 o 
   7   0   6        2.76      -10.46     22.56 o 
   8   0   6     1823.71     1914.97     99.06 o 
   9   0   6     1064.59      968.63     67.42 o 
  10   0   6       42.65       67.69     31.37 o 
  11   0   6      862.27      868.19     68.79 o 
  12   0   6        2.21       24.22     31.10 o 
  13   0   6      618.15      653.28     63.02 o 
  14   0   6      354.59      406.16     56.41 o 
  15   0   6       33.76       75.95     42.10 o 
 -15   1   6        0.28      -15.00     18.16 o 
 -14   1   6       23.10       28.18     21.46 o 
 -13   1   6       23.38       18.62     16.92 o 
 -12   1   6       20.88        8.98     15.53 o 
 -11   1   6       17.45        7.66     15.00 o 
 -10   1   6        2.91       -9.36     13.47 o 
  -9   1   6      134.07      115.07     16.93 o 
  -8   1   6       10.59       -4.65     16.37 o 
  -7   1   6      200.53      222.86     18.24 o 
  -6   1   6       92.34       87.12     20.91 o 
  -5   1   6       68.97       77.38     13.68 o 
  -4   1   6        7.31       26.02      9.61 o 
  -3   1   6        2.53        4.22     10.08 o 
  -2   1   6        0.13       -8.79      8.79 o 
  -1   1   6       67.50       66.07     10.74 o 
   0   1   6      357.63      399.35     18.94 o 
   1   1   6      354.40      336.38     21.23 o 
   2   1   6        0.45        9.13     12.46 o 
   3   1   6       13.21       11.93     14.19 o 
   4   1   6       20.97       36.77     17.34 o 
   5   1   6        1.63        9.63     15.76 o 
   6   1   6      151.81      187.29     22.05 o 
   7   1   6       51.06       38.00     18.21 o 
   8   1   6       66.86       75.61     20.51 o 
   9   1   6        3.28        0.23     22.70 o 
  10   1   6      109.40       96.36     23.73 o 
  11   1   6        7.10       26.15     38.94 o 
  12   1   6        2.12       -7.76     20.56 o 
  13   1   6       18.58        6.13     26.69 o 
  14   1   6       85.59      106.87     36.74 o 
  15   1   6       10.09       14.06     25.29 o 
 -15   2   6      152.59      133.66     25.32 o 
 -14   2   6      327.26      261.02     41.96 o 
 -13   2   6      106.72      109.00     22.01 o 
 -12   2   6      117.35      125.09     19.66 o 
 -11   2   6       28.05       32.45     15.87 o 
 -10   2   6      340.68      320.67     23.80 o 
  -9   2   6        7.97       28.60     34.40 o 
  -8   2   6      232.31      244.02     19.23 o 
  -7   2   6     1351.74     1418.73     47.81 o 
  -6   2   6       79.55       85.45     13.37 o 
  -5   2   6      965.48      942.32     26.84 o 
  -4   2   6      515.17      536.48     18.89 o 
  -3   2   6      152.94      196.48     11.22 o 
  -2   2   6      559.17      548.10     19.15 o 
  -1   2   6       10.51        5.93      8.37 o 
   0   2   6      593.73      672.19     23.92 o 
   1   2   6      258.39      276.32     15.76 o 
   2   2   6      117.90      121.57     18.16 o 
   3   2   6     1270.92     1279.21     47.70 o 
   4   2   6      170.48      160.29     19.51 o 
   5   2   6       16.94       17.85     15.90 o 
   6   2   6      218.82      203.92     22.64 o 
   7   2   6       37.45       36.74     37.42 o 
   8   2   6      836.22      827.06     42.60 o 
   9   2   6      851.16      906.20     46.75 o 
  10   2   6      358.50      326.63     31.30 o 
  11   2   6       76.04       80.18     24.42 o 
  12   2   6       33.03       23.49     22.56 o 
  13   2   6      720.62      772.60     48.63 o 
  14   2   6      512.19      502.15     33.75 o 
  15   2   6      121.06      131.37     23.91 o 
 -15   3   6        4.31       23.57     19.74 o 
 -14   3   6        0.01      -10.13     17.05 o 
 -13   3   6       89.22       65.60     19.04 o 
 -12   3   6        1.74      -14.88     14.88 o 
 -11   3   6        2.19       -6.30     14.04 o 
 -10   3   6       66.70       79.94     16.64 o 
  -9   3   6        1.61       -0.51     13.76 o 
  -8   3   6      139.39      145.38     15.50 o 
  -7   3   6       26.62       22.29     11.08 o 
  -6   3   6      362.29      475.78     43.20 o 
  -5   3   6       60.73       75.12     26.97 o 
  -4   3   6      835.91      868.47     58.61 o 
  -3   3   6       29.73       14.58     22.29 o 
  -2   3   6       98.03      123.83     27.79 o 
  -1   3   6      150.03      164.78      9.90 o 
   0   3   6        8.55       -2.04      8.50 o 
   1   3   6      258.92      262.41     14.98 o 
   2   3   6       16.18       14.46     39.76 o 
   3   3   6      375.57      417.98     27.07 o 
   4   3   6      136.84      126.80     18.83 o 
   5   3   6     1635.37     1590.87     87.78 o 
   6   3   6      371.70      413.65     29.09 o 
   7   3   6      125.03      114.45     24.77 o 
   8   3   6      178.87      200.11     34.54 o 
   9   3   6      163.96      176.20     25.29 o 
  10   3   6        5.30       15.35     14.19 o 
  11   3   6      342.36      353.48     26.39 o 
  12   3   6        4.39       15.60     16.59 o 
  13   3   6       41.25       19.40     17.89 o 
  14   3   6      232.63      264.98     30.55 o 
  15   3   6      115.71      146.26     30.32 o 
 -15   4   6       79.77       95.98     24.08 o 
 -14   4   6        7.93       11.37     17.81 o 
 -13   4   6       61.06       61.43     18.78 o 
 -12   4   6      215.84      208.25     22.14 o 
 -11   4   6       72.60       84.92     16.94 o 
 -10   4   6      720.58      783.13     35.06 o 
  -9   4   6      194.64      153.58     22.43 o 
  -8   4   6        2.98        4.36     13.90 o 
  -7   4   6       43.62       69.07     26.69 o 
  -6   4   6        6.47      -13.48     22.84 o 
  -5   4   6     1803.83     1857.74     94.11 o 
  -4   4   6        1.75      -19.26     22.56 o 
  -3   4   6      490.92      461.75     44.85 o 
  -2   4   6     2275.30     2292.13     70.13 o 
  -1   4   6       89.65       94.97     16.57 o 
   0   4   6      198.21      229.07     15.96 o 
   1   4   6       79.99       99.95      9.83 o 
   2   4   6       44.19       45.14     18.29 o 
   3   4   6      202.13      215.45     16.29 o 
   4   4   6      261.76      258.46     18.57 o 
   5   4   6       26.57       11.23     12.35 o 
   6   4   6      718.78      673.74     50.18 o 
   7   4   6      131.31      130.44     17.16 o 
   8   4   6     1114.51     1111.13     41.16 o 
   9   4   6       95.99       97.07     18.21 o 
  10   4   6        2.25       25.79     15.16 o 
  11   4   6      396.04      421.36     28.27 o 
  12   4   6       29.10       39.43     18.33 o 
  13   4   6      731.86      883.38     57.65 o 
  14   4   6      272.62      268.79     33.33 o 
 -14   5   6       11.23       24.75     17.83 o 
 -13   5   6       42.63       40.83     18.38 o 
 -12   5   6       13.61       26.67     15.83 o 
 -11   5   6       53.84       59.27     35.22 o 
 -10   5   6       18.82       26.63     13.24 o 
  -9   5   6       56.13       44.51     13.07 o 
  -8   5   6       99.24      116.95     32.47 o 
  -7   5   6      141.00      146.95     34.40 o 
  -6   5   6       24.21       23.39     26.42 o 
  -5   5   6      234.19      218.49     35.77 o 
  -4   5   6      585.33      490.92     47.06 o 
  -3   5   6        4.78       17.89     26.42 o 
  -2   5   6      176.71      173.64     34.40 o 
  -1   5   6      110.64       90.13     16.74 o 
   0   5   6      396.42      417.77     26.57 o 
   1   5   6      147.20      161.38     10.46 o 
   2   5   6      150.62      170.17     14.45 o 
   3   5   6        0.05       -4.54     10.67 o 
   4   5   6      597.90      570.34     45.25 o 
   5   5   6       95.87       93.53     14.70 o 
   6   5   6      516.95      493.34     25.91 o 
   7   5   6      149.22      183.26     18.90 o 
   8   5   6        0.49       14.26     14.65 o 
   9   5   6      302.04      316.42     29.96 o 
  10   5   6       99.19      113.01     19.16 o 
  11   5   6      138.52      166.15     22.11 o 
  12   5   6       71.07       66.64     21.72 o 
  13   5   6       28.52       26.40     22.13 o 
  14   5   6      113.59      132.27     28.55 o 
 -13   6   6       73.85       51.65     18.25 o 
 -12   6   6      145.83      154.35     19.53 o 
 -11   6   6       92.88       98.83     16.77 o 
 -10   6   6      382.12      413.58     24.09 o 
  -9   6   6      581.44      655.75     57.79 o 
  -8   6   6      324.43      390.48     47.06 o 
  -7   6   6        6.70      -25.32     25.32 o 
  -6   6   6       55.53      124.11     33.85 o 
  -5   6   6      132.39      124.38     34.12 o 
  -4   6   6      195.53      151.35     35.50 o 
  -3   6   6        6.06      -15.41     25.59 o 
  -2   6   6      325.86      342.87     43.48 o 
  -1   6   6       17.45       17.06     26.69 o 
   0   6   6       61.31      109.82     18.77 o 
   1   6   6      577.64      559.94     22.46 o 
   2   6   6      144.96      152.98     14.36 o 
   3   6   6      132.93      133.17     14.88 o 
   4   6   6      285.48      306.72     20.28 o 
   5   6   6      898.92      884.68     39.50 o 
   6   6   6      496.30      466.31     32.53 o 
   7   6   6      435.24      481.89     27.02 o 
   8   6   6       32.93       20.62     15.21 o 
   9   6   6      136.42      131.47     19.16 o 
  10   6   6       99.13       91.42     19.31 o 
  11   6   6      259.95      264.55     25.64 o 
  12   6   6      289.53      275.04     32.91 o 
  13   6   6      305.80      432.58     38.81 o 
 -12   7   6       25.43       27.49     35.09 o 
 -11   7   6      140.98      159.60     17.29 o 
 -10   7   6        5.97       24.22     28.07 o 
  -9   7   6        3.67      -26.14     26.14 o 
  -8   7   6      102.64      113.37     35.22 o 
  -7   7   6       43.95       33.02     31.65 o 
  -6   7   6        6.84       -2.20     24.22 o 
  -5   7   6       13.32      -11.83     28.34 o 
  -4   7   6        4.33      -24.77     24.77 o 
  -3   7   6      107.59      143.64     33.57 o 
  -2   7   6       29.80       38.53     30.54 o 
  -1   7   6      113.49       82.00     33.85 o 
   0   7   6       76.04       73.75     33.30 o 
   1   7   6     1246.18     1199.05     36.55 o 
   2   7   6       11.00       12.21     16.76 o 
   3   7   6       85.76       65.86     20.45 o 
   4   7   6       27.35       34.50     13.65 o 
   5   7   6        0.60        0.73     13.10 o 
   6   7   6      905.04      894.47     36.51 o 
   7   7   6       28.59       27.26     15.15 o 
   8   7   6       33.43       27.31     18.18 o 
   9   7   6      307.05      325.79     25.13 o 
  10   7   6      307.46      310.05     62.33 o 
  11   7   6       15.13       25.18     20.91 o 
  12   7   6      117.66      128.66     27.93 o 
 -11   8   6      190.16      179.69     44.58 o 
 -10   8   6       96.86      178.87     43.48 o 
  -9   8   6       26.05       14.31     32.75 o 
  -8   8   6      125.87       85.03     36.60 o 
  -7   8   6      251.33      279.58     44.85 o 
  -6   8   6      344.93      319.76     48.43 o 
  -5   8   6       47.22       89.98     35.77 o 
  -4   8   6      431.72      516.79     55.86 o 
  -3   8   6      109.80      155.20     39.35 o 
  -2   8   6       32.28       37.70     31.10 o 
  -1   8   6      344.65      330.49     48.16 o 
   0   8   6      179.03      123.28     39.08 o 
   1   8   6      419.78      406.44     55.31 o 
   2   8   6      151.52      123.98     18.51 o 
   3   8   6      324.02      265.69     37.84 o 
   4   8   6      182.06      180.29     22.26 o 
   5   8   6        5.53        8.47     13.86 o 
   6   8   6       79.61       57.20     15.66 o 
   7   8   6      401.35      361.19     26.36 o 
   8   8   6       37.79       53.83     19.84 o 
   9   8   6       65.79       75.38     37.97 o 
  10   8   6      173.59      192.95     27.72 o 
  11   8   6       39.83       51.90     22.48 o 
 -10   9   6        0.09      -35.77     35.77 o 
  -9   9   6       89.37       94.66     42.10 o 
  -8   9   6       43.14       44.85     36.32 o 
  -7   9   6        7.14       18.16     35.22 o 
  -6   9   6        2.17        5.50     33.85 o 
  -5   9   6        5.89       14.03     33.85 o 
  -4   9   6        7.29       45.40     34.67 o 
  -3   9   6      214.04      208.86     44.30 o 
  -2   9   6        4.91       31.92     34.95 o 
  -1   9   6       74.11       60.26     33.30 o 
   0   9   6      103.17       93.39     15.18 o 
   1   9   6      199.23      193.54     20.07 o 
   2   9   6       65.19       35.54     16.87 o 
   3   9   6       33.08       12.40     18.02 o 
   4   9   6       11.57       15.44     17.91 o 
   5   9   6       87.60      116.06     46.78 o 
   6   9   6      277.01      269.95     36.60 o 
   7   9   6       11.47       43.75     27.79 o 
   8   9   6       35.99       45.95     29.44 o 
   9   9   6      597.53      529.88     53.11 o 
  10   9   6       14.62       61.67     41.96 o 
  -8  10   6      120.70       44.58     36.87 o 
  -7  10   6       34.48       69.07     40.73 o 
  -6  10   6       89.30      164.01     45.13 o 
  -5  10   6       27.56        4.40     34.67 o 
  -4  10   6      203.62      212.99     48.16 o 
  -3  10   6      504.19      444.14     58.89 o 
  -2  10   6       63.60       94.66     41.83 o 
  -1  10   6      215.79      272.98     47.88 o 
   0  10   6       44.82       49.58     15.32 o 
   1  10   6      151.51      153.81     34.40 o 
   2  10   6      131.72      175.29     26.69 o 
   3  10   6       10.98      -12.38     20.91 o 
   4  10   6      315.87      328.29     35.77 o 
   5  10   6      114.61      150.80     30.54 o 
   6  10   6      131.16      112.82     31.65 o 
   7  10   6       90.20       82.83     29.99 o 
   8  10   6       52.00       80.90     32.20 o 
  -1  11   6        1.73       24.77     16.24 o 
   0  11   6        1.03       -2.75     16.79 o 
   1  11   6       22.98       44.03     21.74 o 
   2  11   6        9.91       29.17     23.12 o 
   3  11   6       43.78       42.65     25.59 o 
   4  11   6       13.58      -22.29     23.94 o 
   5  11   6       11.43        6.60     25.87 o 
   6  11   6      103.40       98.51     31.10 o 
 -14   1   7        1.69        6.27     24.49 o 
 -13   1   7      201.65      219.93     24.07 o 
 -12   1   7      132.31      122.11     28.07 o 
 -11   1   7      261.42      254.58     22.73 o 
 -10   1   7      385.99      375.97     25.35 o 
  -9   1   7       17.87      -12.89     12.89 o 
  -8   1   7       37.48       55.90     15.04 o 
  -7   1   7       59.87       63.14     27.79 o 
  -6   1   7      458.41      454.50     38.94 o 
  -5   1   7     1266.77     1229.53     43.32 o 
  -4   1   7      149.95      161.96     29.03 o 
  -3   1   7        7.48       16.05     12.09 o 
  -2   1   7      227.89      254.31     18.64 o 
  -1   1   7      244.80      279.74     19.86 o 
   0   1   7     1286.42     1266.07     61.78 o 
   1   1   7      111.68      115.83     16.22 o 
   2   1   7      532.06      540.73     30.09 o 
   3   1   7     1286.88     1236.90     47.36 o 
   4   1   7       16.36       17.72     24.77 o 
   5   1   7     2732.87     2687.81     85.89 o 
   6   1   7      961.79      929.19     45.13 o 
   7   1   7      231.61      262.91     26.05 o 
   8   1   7     1285.65     1259.94     54.94 o 
   9   1   7       14.42       -3.46     19.94 o 
  10   1   7      833.82      852.30     49.26 o 
  11   1   7      321.50      434.76     61.50 o 
  12   1   7      152.17      142.18     28.89 o 
  13   1   7     1143.59     1104.45     60.22 o 
  14   1   7       13.31       33.62     26.17 o 
 -14   2   7       20.21       46.36     18.67 o 
 -13   2   7       69.42       88.48     21.74 o 
 -12   2   7        1.73       -7.56     14.60 o 
 -11   2   7        5.89       12.89     14.41 o 
 -10   2   7        0.43       -5.10     13.58 o 
  -9   2   7      189.19      185.38     18.43 o 
  -8   2   7       70.50       52.77     15.96 o 
  -7   2   7       42.59       83.40     14.45 o 
  -6   2   7       57.25       75.60     13.21 o 
  -5   2   7        1.52       -1.28     10.51 o 
  -4   2   7        5.19        4.21     18.02 o 
  -3   2   7      134.73      154.80     14.37 o 
  -2   2   7       69.90       90.27     15.27 o 
  -1   2   7       73.77       59.33     13.07 o 
   0   2   7       43.47       22.98     12.98 o 
   1   2   7      185.48      156.98     17.72 o 
   2   2   7       69.15       67.34     15.79 o 
   3   2   7      292.76      254.37     22.17 o 
   4   2   7      128.45      141.21     19.54 o 
   5   2   7      549.81      514.84     31.31 o 
   6   2   7       53.66       70.16     25.32 o 
   7   2   7      203.17      135.76     22.98 o 
   8   2   7       89.19       70.99     22.18 o 
   9   2   7        4.64       29.33     20.02 o 
  10   2   7        6.51       17.26     25.73 o 
  11   2   7      117.66      155.90     27.81 o 
  12   2   7        0.53      -20.07     51.32 o 
  13   2   7       51.84       80.18     27.69 o 
  14   2   7       35.92       27.00     19.75 o 
 -13   3   7       41.78       66.93     18.63 o 
 -12   3   7        2.19      -14.40     14.55 o 
 -11   3   7       75.36       75.17     16.58 o 
 -10   3   7       94.85      128.82     16.99 o 
  -9   3   7       10.58        4.24     11.86 o 
  -8   3   7        8.26       12.40     11.83 o 
  -7   3   7      494.08      429.28     42.65 o 
  -6   3   7      373.57      335.72     38.80 o 
  -5   3   7      563.61      599.62     48.43 o 
  -4   3   7      116.88      183.54     30.82 o 
  -3   3   7      333.71      335.17     36.60 o 
  -2   3   7      278.33      320.86     37.42 o 
  -1   3   7      377.98      363.29     15.29 o 
   0   3   7     2075.34     2008.25     62.97 o 
   1   3   7      371.11      351.02     23.54 o 
   2   3   7      789.23      763.52     35.49 o 
   3   3   7      838.02      837.93     38.18 o 
   4   3   7       15.26       17.53     16.12 o 
   5   3   7      814.67      803.47     39.34 o 
   6   3   7        1.71       -5.53     22.84 o 
   7   3   7      184.99      176.80     23.87 o 
   8   3   7     1295.26     1371.69     58.34 o 
   9   3   7       56.84       49.53     22.02 o 
  10   3   7      792.68      805.72     62.33 o 
  11   3   7      548.38      550.76     33.07 o 
  12   3   7      137.01      132.48     22.57 o 
  13   3   7      326.40      281.24     28.64 o 
 -13   4   7        0.34       15.74     16.69 o 
 -12   4   7        6.90        0.93     15.08 o 
 -11   4   7        0.47      -12.70     12.70 o 
 -10   4   7      348.77      331.73     21.63 o 
  -9   4   7        0.01       22.29     26.42 o 
  -8   4   7      288.09      193.45     36.60 o 
  -7   4   7      570.40      553.39     49.26 o 
  -6   4   7       19.26       50.91     26.69 o 
  -5   4   7       47.57       47.06     27.79 o 
  -4   4   7      174.54      185.75     32.47 o 
  -3   4   7       12.30       16.79     24.22 o 
  -2   4   7      128.95      124.38     29.17 o 
  -1   4   7       15.79      -22.84     22.84 o 
   0   4   7       49.86       50.72     16.45 o 
   1   4   7        3.68       -1.27      9.79 o 
   2   4   7      766.21      742.41     28.31 o 
   3   4   7       12.71        7.70     16.61 o 
   4   4   7      684.66      636.12     28.67 o 
   5   4   7       12.70       -1.46     13.60 o 
   6   4   7       56.41       43.69     14.86 o 
   7   4   7      141.65      132.99     20.64 o 
   8   4   7       73.43       86.59     17.63 o 
   9   4   7       13.72        0.29     18.03 o 
  10   4   7      111.60      120.38     19.97 o 
  11   4   7      385.05      389.95     28.98 o 
  12   4   7      102.91      104.40     24.93 o 
  13   4   7       25.40       41.57     21.93 o 
 -12   5   7       49.36       51.11     44.58 o 
 -11   5   7       47.43       71.00     33.02 o 
 -10   5   7      215.54      218.49     39.63 o 
  -9   5   7      227.47      209.96     38.53 o 
  -8   5   7      214.50      236.93     38.53 o 
  -7   5   7      369.98      369.84     44.58 o 
  -6   5   7       11.85       -1.93     25.87 o 
  -5   5   7       43.61       91.08     31.92 o 
  -4   5   7       30.81       -7.71     25.87 o 
  -3   5   7      156.49      207.76     36.60 o 
  -2   5   7      757.55      759.49     60.26 o 
  -1   5   7      148.05      122.73     32.75 o 
   0   5   7      704.91      700.61     58.89 o 
   1   5   7       77.98       87.91     11.58 o 
   2   5   7       33.20       39.74     11.89 o 
   3   5   7      409.01      451.86     23.16 o 
   4   5   7      619.21      576.43     27.26 o 
   5   5   7      810.13      794.80     35.63 o 
   6   5   7      186.68      182.36     19.04 o 
   7   5   7      297.76      307.45     23.62 o 
   8   5   7      795.08      704.03     40.76 o 
   9   5   7       64.61       99.54     18.74 o 
  10   5   7       84.38      137.83     21.05 o 
  11   5   7      718.19      723.36     37.81 o 
  12   5   7       90.81       90.63     21.93 o 
 -12   6   7      108.04      114.20     38.53 o 
 -11   6   7       30.42       -8.81     31.10 o 
 -10   6   7        8.22       37.70     33.02 o 
  -9   6   7       36.68       37.42     31.92 o 
  -8   6   7       19.32      -26.42     26.42 o 
  -7   6   7       22.61       29.72     30.54 o 
  -6   6   7      284.22      229.77     40.45 o 
  -5   6   7      465.34      348.93     46.78 o 
  -4   6   7        2.42       45.13     30.27 o 
  -3   6   7      265.93      187.12     38.53 o 
  -2   6   7      462.39      524.22     52.56 o 
  -1   6   7       73.57      111.17     34.12 o 
   0   6   7       32.92       42.93     29.99 o 
   1   6   7       42.43       34.67     30.27 o 
   2   6   7        5.19       17.99     11.20 o 
   3   6   7       21.96       21.77     12.14 o 
   4   6   7       10.47       15.49     17.40 o 
   5   6   7       72.46       74.98     15.62 o 
   6   6   7      344.62      316.99     31.85 o 
   7   6   7      208.64      184.33     20.34 o 
   8   6   7       73.08       98.60     18.64 o 
   9   6   7      145.27      162.28     29.27 o 
  10   6   7       55.80       44.88     18.46 o 
  11   6   7       92.96      108.82     22.07 o 
 -11   7   7       49.71       31.65     35.50 o 
 -10   7   7      151.07      157.95     42.38 o 
  -9   7   7       52.14       25.04     33.57 o 
  -8   7   7       76.39       46.23     31.92 o 
  -7   7   7       95.53       80.63     35.77 o 
  -6   7   7      162.74      176.67     39.63 o 
  -5   7   7        2.27       24.77     31.92 o 
  -4   7   7      190.91      170.06     39.90 o 
  -3   7   7      349.62      338.47     47.88 o 
  -2   7   7      196.34      188.50     40.18 o 
  -1   7   7      369.67      370.67     49.53 o 
   0   7   7       30.32       33.30     30.27 o 
   1   7   7       47.53      105.67     36.60 o 
   2   7   7      109.20      110.42     14.19 o 
   3   7   7      213.73      232.14     18.30 o 
   4   7   7      440.04      381.15     23.28 o 
   5   7   7      590.22      566.99     43.43 o 
   6   7   7      257.99      240.85     21.58 o 
   7   7   7      290.46      284.55     23.71 o 
   8   7   7      279.69      319.54     25.32 o 
   9   7   7       62.74       93.71     19.77 o 
  10   7   7       87.23       69.95     19.57 o 
  -9   8   7        4.56       53.38     36.32 o 
  -8   8   7        9.77       42.38     35.77 o 
  -7   8   7       55.87       82.00     35.77 o 
  -6   8   7       54.18       59.99     37.70 o 
  -5   8   7       23.92       46.23     34.95 o 
  -4   8   7      131.36      111.72     39.63 o 
  -3   8   7      267.73      291.41     47.88 o 
  -2   8   7       65.00       94.11     36.05 o 
  -1   8   7       30.08       45.13     32.47 o 
   0   8   7       17.58       80.08     35.77 o 
   1   8   7      248.73      282.33     47.88 o 
   2   8   7       10.92       22.15     20.09 o 
   3   8   7      153.50      178.86     17.72 o 
   4   8   7       29.20       28.71     14.36 o 
   5   8   7        2.46       -1.42     13.58 o 
   6   8   7       17.25        9.96     19.06 o 
   7   8   7        3.43       19.67     16.09 o 
   8   8   7       33.35       39.26     17.51 o 
   9   8   7       51.37       23.54     20.32 o 
  -8   9   7       15.66       12.38     36.05 o 
  -7   9   7      104.37      134.84     43.75 o 
  -6   9   7       41.10       52.28     39.35 o 
  -5   9   7      154.14      152.72     43.48 o 
  -4   9   7      239.28      257.02     48.71 o 
  -3   9   7      106.09       51.46     39.90 o 
  -2   9   7      184.00      238.31     46.51 o 
  -1   9   7      378.85      342.05     52.01 o 
   0   9   7       28.05       44.03     36.32 o 
   1   9   7      350.09      368.19     53.38 o 
   2   9   7      103.38       98.51     17.52 o 
   3   9   7       57.63       75.97     18.60 o 
   4   9   7      162.89      184.55     23.58 o 
   5   9   7       28.05       12.43     19.68 o 
   6   9   7      297.13      352.78     40.18 o 
   7   9   7       17.51        7.32     17.67 o 
   8   9   7        3.56       38.25     28.89 o 
  -5  10   7       60.76       99.06     43.75 o 
  -4  10   7       31.46       37.15     38.80 o 
  -3  10   7       11.11      -14.58     39.35 o 
  -2  10   7       73.45      160.70     47.06 o 
  -1  10   7        8.35      -29.44     37.42 o 
   0  10   7        0.10       51.18     40.45 o 
   1  10   7       32.58       49.81     39.90 o 
   2  10   7       14.50      -10.79     15.24 o 
   3  10   7        0.05       38.80     20.36 o 
   4  10   7        4.63      -20.36     20.36 o 
   5  10   7        6.62       20.36     24.77 o 
 -12   0   8       76.93       51.73     25.87 o 
 -11   0   8      308.84      371.22     38.25 o 
 -10   0   8      135.66      103.19     26.42 o 
  -9   0   8      222.14      190.42     28.34 o 
  -8   0   8     1365.38     1286.19     68.24 o 
  -7   0   8      272.96      251.79     29.17 o 
  -6   0   8      231.44      246.84     29.17 o 
  -5   0   8      279.69      297.74     30.27 o 
  -4   0   8        1.33        1.93     17.89 o 
  -3   0   8      566.99      559.71     40.73 o 
  -2   0   8      103.94       99.06     22.01 o 
  -1   0   8      892.08      948.82     54.76 o 
   0   0   8      786.87      747.94     48.43 o 
   1   0   8        2.61        1.38     19.26 o 
   2   0   8      581.50      582.83     45.13 o 
   3   0   8      961.61      983.49     59.99 o 
   4   0   8      859.04      794.99     56.14 o 
   5   0   8        6.90      -22.84     22.84 o 
   6   0   8       41.09       35.77     26.69 o 
   7   0   8      376.63      391.03     44.58 o 
   8   0   8     1064.12     1011.28     72.65 o 
   9   0   8      424.82      511.01     53.11 o 
  10   0   8      785.45      806.83     69.90 o 
  11   0   8        4.58       11.28     33.57 o 
  12   0   8        9.17        1.38     36.87 o 
 -12   1   8       22.67        0.99     32.33 o 
 -11   1   8        5.77        5.71     15.90 o 
 -10   1   8       16.68       -2.93     14.81 o 
  -9   1   8       35.50       24.84     14.67 o 
  -8   1   8       15.47       13.26     15.13 o 
  -7   1   8      171.66      168.24     22.01 o 
  -6   1   8      176.05      177.88     18.18 o 
  -5   1   8       10.07       -3.43     12.36 o 
  -4   1   8       71.47       83.25     18.99 o 
  -3   1   8       34.15       21.96     13.36 o 
  -2   1   8        0.17       -8.67     12.36 o 
  -1   1   8        1.22      -11.48     11.48 o 
   0   1   8        0.18       -5.49     12.46 o 
   1   1   8        8.89       -2.61     13.32 o 
   2   1   8        0.30      -11.78     30.96 o 
   3   1   8      119.66      104.69     30.41 o 
   4   1   8      217.28      229.65     22.76 o 
   5   1   8       28.39       49.00     18.02 o 
   6   1   8      177.74      173.69     23.55 o 
   7   1   8       19.77       15.17     18.85 o 
   8   1   8        0.23      -10.84     19.35 o 
   9   1   8        5.87       11.44     20.32 o 
  10   1   8        6.27       19.41     23.54 o 
  11   1   8       52.88       67.30     35.22 o 
  12   1   8       77.69       73.10     28.77 o 
 -12   2   8       57.22       59.78     18.18 o 
 -11   2   8      375.27      420.16     27.37 o 
 -10   2   8        8.58       25.25     14.55 o 
  -9   2   8        1.04        3.79     13.74 o 
  -8   2   8      763.20      776.31     52.28 o 
  -7   2   8       43.88       49.18     12.95 o 
  -6   2   8      501.01      567.17     26.37 o 
  -5   2   8      470.63      479.11     23.82 o 
  -4   2   8       93.89       85.28     13.03 o 
  -3   2   8     1298.19     1249.16     43.02 o 
  -2   2   8      369.43      324.84     41.96 o 
  -1   2   8      461.94      510.30     27.08 o 
   0   2   8      415.51      387.77     25.22 o 
   1   2   8        8.33       13.33     16.51 o 
   2   2   8     1116.54     1121.68     45.60 o 
   3   2   8     1601.35     1485.33     55.50 o 
   4   2   8      104.38      123.55     19.90 o 
   5   2   8      409.78      413.13     29.98 o 
   6   2   8       16.24       35.35     33.02 o 
   7   2   8       74.72       83.25     22.29 o 
   8   2   8      395.00      392.90     33.36 o 
   9   2   8      197.20      155.66     27.92 o 
  10   2   8      682.22      762.90     47.61 o 
  11   2   8        1.02       -2.04     24.20 o 
  12   2   8       41.72       24.08     33.02 o 
 -12   3   8        5.47      -12.09     15.00 o 
 -11   3   8        1.24       17.35     16.65 o 
 -10   3   8      231.96      228.88     18.80 o 
  -9   3   8       23.30       -1.65     24.49 o 
  -8   3   8       65.11       55.59     26.14 o 
  -7   3   8      132.07      177.49     33.02 o 
  -6   3   8        3.10      -13.76     22.56 o 
  -5   3   8        2.81      -20.64     21.74 o 
  -4   3   8       69.73       63.84     26.14 o 
  -3   3   8      103.08       95.49     28.62 o 
  -2   3   8        5.33       -0.28     21.74 o 
  -1   3   8       68.13       73.47     27.24 o 
   0   3   8        0.99       10.02     12.78 o 
   1   3   8       35.42       39.82     14.56 o 
   2   3   8       69.32       87.16     20.64 o 
   3   3   8      294.65      328.68     25.91 o 
   4   3   8       78.56       53.07     18.18 o 
   5   3   8        1.65       11.28     17.05 o 
   6   3   8        0.12      -16.09     16.09 o 
   7   3   8        3.10      -16.84     16.84 o 
   8   3   8       28.23       23.93     19.97 o 
   9   3   8      238.92      214.77     29.29 o 
  10   3   8        5.54       -8.76     21.62 o 
  11   3   8        1.63       -7.45     17.68 o 
 -11   4   8       76.75      102.09     34.12 o 
 -10   4   8      145.64      158.78     37.70 o 
  -9   4   8      104.41      135.11     35.50 o 
  -8   4   8       48.28       36.32     28.34 o 
  -7   4   8       18.68       22.29     28.62 o 
  -6   4   8      865.37      778.48     60.26 o 
  -5   4   8      333.80      339.02     42.65 o 
  -4   4   8       96.62       69.62     30.27 o 
  -3   4   8      689.77      633.19     54.21 o 
  -2   4   8      601.69      530.82     48.98 o 
  -1   4   8      183.60      134.29     31.92 o 
   0   4   8      383.81      411.12     45.13 o 
   1   4   8      269.18      261.14     19.75 o 
   2   4   8       61.52      100.02     14.13 o 
   3   4   8      382.94      344.72     29.66 o 
   4   4   8      598.43      544.39     26.94 o 
   5   4   8      830.83      782.26     33.12 o 
   6   4   8        6.44      -12.60     12.60 o 
   7   4   8      147.41      149.12     19.32 o 
   8   4   8      223.36      208.71     22.00 o 
   9   4   8       61.76       45.09     19.64 o 
  10   4   8       88.28      105.81     20.75 o 
  11   4   8       11.10       15.10     17.68 o 
 -10   5   8       19.12       43.48     34.40 o 
  -9   5   8       74.58       75.67     33.85 o 
  -8   5   8        5.28      -26.97     26.97 o 
  -7   5   8       33.01        4.13     28.89 o 
  -6   5   8       51.12       41.83     30.54 o 
  -5   5   8      191.05      159.88     35.77 o 
  -4   5   8       51.14       14.03     28.89 o 
  -3   5   8        0.41        4.68     26.14 o 
  -2   5   8        2.98      -13.48     25.32 o 
  -1   5   8      353.86      372.04     44.85 o 
   0   5   8       55.09       21.46     28.07 o 
   1   5   8        5.81       -6.33     25.87 o 
   2   5   8       40.32       28.92     18.99 o 
   3   5   8       69.58       93.64     14.84 o 
   4   5   8      122.97      107.14     16.04 o 
   5   5   8        0.89       -1.28     14.03 o 
   6   5   8        0.33       -3.38     13.64 o 
   7   5   8      460.72      438.32     27.49 o 
   8   5   8       65.39       68.39     17.52 o 
   9   5   8        9.69       31.94     17.49 o 
  10   5   8        1.17        8.29     16.85 o 
  -9   6   8      265.61      274.63     48.16 o 
  -8   6   8      186.34      142.27     38.80 o 
  -7   6   8      173.01      207.49     44.58 o 
  -6   6   8      197.11      189.87     39.90 o 
  -5   6   8       75.37       71.55     34.67 o 
  -4   6   8        2.80       -9.36     27.79 o 
  -3   6   8      273.06      223.72     41.28 o 
  -2   6   8      342.44      364.34     47.33 o 
  -1   6   8       55.12       28.07     31.65 o 
   0   6   8      374.63      435.61     50.63 o 
   1   6   8      207.59      198.68     39.90 o 
   2   6   8      101.70      127.52     15.65 o 
   3   6   8       19.15       11.58     14.58 o 
   4   6   8      117.82      131.83     17.04 o 
   5   6   8      297.95      321.90     22.97 o 
   6   6   8      544.92      542.16     29.00 o 
   7   6   8      231.09      236.36     22.94 o 
   8   6   8      298.89      261.18     24.96 o 
   9   6   8       42.31       33.67     18.05 o 
  -8   7   8        0.08       64.39     37.97 o 
  -7   7   8        2.43       30.82     36.05 o 
  -6   7   8        2.64       -6.05     31.10 o 
  -5   7   8        6.49      -17.89     30.54 o 
  -4   7   8       10.30       -0.28     31.37 o 
  -3   7   8      101.32       58.89     33.02 o 
  -2   7   8       10.38      -17.61     32.75 o 
  -1   7   8       46.11        0.83     30.27 o 
   0   7   8      107.89       55.04     34.95 o 
   1   7   8        0.52       13.48     29.99 o 
   2   7   8        4.49       26.14     32.75 o 
   3   7   8      171.40      164.88     19.52 o 
   4   7   8      119.10      121.65     20.70 o 
   5   7   8       31.50       37.94     15.77 o 
   6   7   8       12.45       32.82     16.31 o 
   7   7   8      164.15      203.83     24.47 o 
   8   7   8      214.16      229.09     31.81 o 
  -6   8   8       10.13       32.47     35.50 o 
  -5   8   8      167.86      240.51     46.78 o 
  -4   8   8      179.61      100.44     41.55 o 
  -3   8   8       81.85      133.74     41.00 o 
  -2   8   8      114.69       73.75     39.35 o 
  -1   8   8      246.15      206.66     44.85 o 
   0   8   8      238.66      305.72     50.91 o 
   1   8   8      192.86      219.04     46.51 o 
   2   8   8       98.15       27.79     36.87 o 
   3   8   8      202.00      216.62     20.87 o 
   4   8   8       73.90       91.01     83.93 o 
   5   8   8       28.39       31.09     21.33 o 
   6   8   8      195.51      176.97     25.94 o 
  -4   9   8        0.10       57.24     39.35 o 
  -3   9   8        8.59       40.73     38.53 o 
  -2   9   8       17.82       -3.58     37.42 o 
  -1   9   8        7.93       55.04     39.08 o 
   0   9   8       34.12       78.98     42.38 o 
   1   9   8       30.33      -19.26     36.32 o 
   2   9   8      225.94      338.47     55.86 o 
   3   9   8        0.86       -3.85     33.02 o 
 -10   1   9       91.54       66.18     17.78 o 
  -9   1   9       26.56       61.97     19.26 o 
  -8   1   9       44.44       31.23     18.30 o 
  -7   1   9      273.90      300.59     54.07 o 
  -6   1   9      494.84      542.89     28.88 o 
  -5   1   9      445.45      431.73     25.58 o 
  -4   1   9       96.38      117.43     19.81 o 
  -3   1   9       91.70       95.65     16.06 o 
  -2   1   9        7.63       -7.66     13.02 o 
  -1   1   9      130.19      119.88     17.47 o 
   0   1   9       99.10       76.34     25.04 o 
   1   1   9       35.19       28.22     15.62 o 
   2   1   9      853.46      756.50     44.85 o 
   3   1   9       37.05       35.02     16.92 o 
   4   1   9      353.10      328.68     27.73 o 
   5   1   9      130.36      103.70     21.95 o 
   6   1   9       14.30        2.07     18.46 o 
   7   1   9      342.66      289.39     30.13 o 
   8   1   9        6.28       -9.37     21.48 o 
   9   1   9       50.13       56.96     25.10 o 
  -9   2   9      119.84      110.35     29.72 o 
  -8   2   9       18.04       18.16     25.59 o 
  -7   2   9       12.30        9.91     23.67 o 
  -6   2   9       64.15       72.65     24.77 o 
  -5   2   9       17.04       12.93     22.01 o 
  -4   2   9       35.73       79.53     26.69 o 
  -3   2   9        4.95        8.94     11.54 o 
  -2   2   9      140.29      125.52     19.12 o 
  -1   2   9        1.49       -6.23     13.13 o 
   0   2   9      114.68       83.72     16.98 o 
   1   2   9       28.96       21.91     22.98 o 
   2   2   9       17.83       20.06     17.47 o 
   3   2   9       87.83       74.73     18.92 o 
   4   2   9       85.97       59.63     19.58 o 
   5   2   9       36.73       28.04     21.74 o 
   6   2   9        3.09       -7.05     19.24 o 
   7   2   9       17.89       -7.82     19.47 o 
   8   2   9        1.09       24.86     22.27 o 
   9   2   9       10.80       29.60     31.65 o 
  -9   3   9        4.87       -8.53     27.52 o 
  -8   3   9      125.86      120.80     33.30 o 
  -7   3   9        1.21       35.50     26.14 o 
  -6   3   9       86.33       28.34     25.87 o 
  -5   3   9      113.39       80.08     30.27 o 
  -4   3   9      205.07      170.89     32.47 o 
  -3   3   9      280.74      348.10     40.73 o 
  -2   3   9      108.15      143.64     30.82 o 
  -1   3   9      624.62      542.65     47.88 o 
   0   3   9      140.57      128.84     16.74 o 
   1   3   9       52.67       45.32     15.45 o 
   2   3   9      278.27      306.95     25.12 o 
   3   3   9       98.50      114.00     20.30 o 
   4   3   9       30.99        3.77     17.35 o 
   5   3   9       77.34      106.31     21.94 o 
   6   3   9        0.93        0.26     18.45 o 
   7   3   9      380.90      441.44     35.02 o 
   8   3   9        7.97       20.59     34.54 o 
   9   3   9       14.09       29.52     22.84 o 
  -8   4   9        8.06        9.36     27.79 o 
  -7   4   9       38.80       39.90     29.44 o 
  -6   4   9        1.06      -17.06     26.69 o 
  -5   4   9       38.14       14.31     26.14 o 
  -4   4   9       28.90        1.38     25.32 o 
  -3   4   9       69.80       59.71     29.99 o 
  -2   4   9        0.35       48.16     29.17 o 
  -1   4   9        0.89       25.04     26.97 o 
   0   4   9       42.48       55.59     28.89 o 
   1   4   9      174.96      173.21     28.07 o 
   2   4   9      254.91      229.15     21.25 o 
   3   4   9        1.13       27.38     16.90 o 
   4   4   9        7.58      -13.56     13.56 o 
   5   4   9      129.43      118.13     17.86 o 
   6   4   9       18.69        6.87     15.24 o 
   7   4   9       40.11       39.56     17.17 o 
   8   4   9        4.42       -5.51     16.08 o 
  -7   5   9       53.52       95.76     36.32 o 
  -6   5   9      160.28      192.90     41.28 o 
  -5   5   9       50.65      115.02     34.95 o 
  -4   5   9       16.72      -22.56     26.97 o 
  -3   5   9      164.47      164.56     37.42 o 
  -2   5   9      167.32      178.04     39.63 o 
  -1   5   9      191.76      179.69     37.15 o 
   0   5   9       28.41       -4.95     28.07 o 
   1   5   9      145.82       69.35     33.30 o 
   2   5   9      108.49      125.00     23.94 o 
   3   5   9       13.90       33.46     24.63 o 
   4   5   9      130.27      154.82     22.32 o 
   5   5   9       65.07       59.55     27.59 o 
   6   5   9        4.72       18.44     15.82 o 
   7   5   9      485.26      503.61     37.56 o 
  -6   6   9        0.02       45.68     34.67 o 
  -5   6   9      118.02      157.40     39.90 o 
  -4   6   9       25.50       62.47     34.40 o 
  -3   6   9       35.11       23.67     31.37 o 
  -2   6   9        1.94       20.09     32.47 o 
  -1   6   9       32.09       41.83     33.85 o 
   0   6   9        4.31       50.08     35.77 o 
   1   6   9       14.64       27.79     32.20 o 
   2   6   9       32.62       -0.55     31.10 o 
   3   6   9        9.17       26.47     27.38 o 
   4   6   9       26.44       24.76     17.38 o 
   5   6   9       93.01      108.78     21.33 o 
  -3   7   9       42.52       47.61     36.32 o 
  -2   7   9       76.76       79.80     37.97 o 
  -1   7   9       29.20       17.61     36.05 o 
   0   7   9      119.92      124.38     41.00 o 
   1   7   9        1.30       38.80     37.15 o 
   2   7   9       94.08       69.62     37.15 o 
   3   7   9      177.68      104.29     40.45 o 
  -6   0  10      197.63      225.92     29.17 o 
  -5   0  10       50.65       25.32     21.19 o 
  -4   0  10      102.42      116.13     25.32 o 
  -3   0  10        9.92       48.43     22.56 o 
  -2   0  10       90.86       66.87     23.39 o 
  -1   0  10      148.84      165.38     28.07 o 
   0   0  10       42.30       66.87     23.94 o 
   1   0  10       14.30       14.58     23.94 o 
   2   0  10      375.00      367.64     41.00 o 
   3   0  10       12.12       15.41     24.49 o 
   4   0  10        8.62       11.01     26.69 o 
   5   0  10      198.96      171.16     36.87 o 
  -6   1  10        1.57        3.46     19.40 o 
  -5   1  10        0.09       -2.09     13.53 o 
  -4   1  10        3.87        7.27     13.82 o 
  -3   1  10        7.54        0.78     14.15 o 
  -2   1  10       16.88       32.39     15.82 o 
  -1   1  10       53.24       61.41     36.19 o 
   0   1  10       12.45       15.94     18.85 o 
   1   1  10        9.04       -5.11     15.75 o 
   2   1  10       90.23       73.72     18.76 o 
   3   1  10        7.20      -10.14     17.29 o 
   4   1  10       65.94       95.06     25.18 o 
   5   1  10       20.02      -18.68     18.68 o 
  -5   2  10        5.53        8.53     24.77 o 
  -4   2  10       78.05       49.26     27.79 o 
  -3   2  10       48.82       30.27     24.49 o 
  -2   2  10       58.69       35.63     14.29 o 
  -1   2  10      215.53      198.29     19.87 o 
   0   2  10       10.75       -6.01     14.93 o 
   1   2  10        1.15        5.46     16.46 o 
   2   2  10      123.02      100.22     33.98 o 
   3   2  10      309.50      298.15     27.17 o 
   4   2  10      198.89      212.33     25.66 o 
   5   2  10        4.24       15.52     19.32 o 
  -4   3  10        0.71       14.86     25.32 o 
  -3   3  10       55.21       79.25     29.99 o 
  -2   3  10       14.77       56.14     28.07 o 
  -1   3  10        3.43        6.05     24.77 o 
   0   3  10       51.98       29.72     27.52 o 
   1   3  10       92.67       96.17     47.61 o 
   2   3  10        4.05       21.10     32.88 o 
   3   3  10        0.10        8.20     16.73 o 
   4   3  10       37.11       30.73     33.71 o 
  -3   4  10      118.13      109.52     33.85 o 
  -2   4  10        3.00      -26.42     26.42 o 
  -1   4  10      143.88      211.89     39.08 o 
   0   4  10      138.09       98.24     34.95 o 
   1   4  10       82.17       39.08     30.82 o 
   2   4  10       36.14       41.44     15.70 o 
                                                 
